# Supplementary material for: SARS‐CoV‐2‐infected human airway epithelial cell cultures uniquely lack interferon and immediate early gene responses caused by other coronaviruses
Source: Clin Transl Immunology. 2024 Apr 15;13(4):e1503. doi: 10.1002/cti2.1503 (PMC11017760; doi:10.1002/cti2.1503)
Supplement: Supplementary file 2 — Supplementary tables 1–5 [file CTI2-13-e1503-s001.xlsx]

## Sheet: Supplementary table 1
Supplementary table 1 . Donor characteristics
	Donor characteristics	Donor characteristics
	RNA-Seq	Long-term
Number of donors	4	3
Male/Female	2/2	2/1
Age (years) mean [SEM]	63.0 [1.1]	66.33 [7.1]
BMI mean [SEM]	31.2 [5.0]	31.1 [2.8]
Smoking status (non-/ex-/smokers)	0/3/1	2000-01-02
FEV1 % pred [SEM]	109.5 [6.1]	75.27 [4.0]
EM (standard error of mean); BMI (body mass index); FEV1 (forced expired volume in 1 sec) ; pred (predicted).

## Sheet: Supplementary table 2
Supplementary table 2. Primer sequences
Gene	Encoding protein	Sequence forward primer	Sequence reverse primer	Probe
SARS-CoV-2 E		ACAGGTACGTTAATAGTTAATAGCGT	ATATTGCAGCAGTACGCACACA	TexRed-ACACTAGCCATCCTTACTGCGCTTCG-BHQ1
SARS-CoV-2 RdRp		GTGARATGGTCATGTGTGGCGG	CARATGTTAAASACACTATTAGCATA	FAM-
				CAGGTGGAACCTCATCAGGAGATGC-BHQ1
MERS-CoV N		GTACCTCTTAATGCCAATTC	GAGCCAGTTGCxTTAATTC	TexRed-TCTGTCCTGTCTCCGCCAATAC-BHQ2
HCoV-229E M		CATACTATCAACCCATTCAACAAG	CACGGCAACTGTCATGTATT	FAM-ATGAACCTGAACACCTGAAGCCAATCTATG-BHQ1
HCoV-OC43 M		CATACYCTGACGGTCACAATAATA	ACCTTAGCAACAGWCATATAAGC	TGCCAAAGAATAGCCARTACCTAGT
FOSB	FOSB	GCTGCAAGATCCCCTACGAAG	ACGAAGAAGTGTACGAAGGGTT
NR4A1	Nuclear receptor 4A1	ATGCCCTGTATCCAAGCCC	GTGTAGCCGTCCATGAAGGT
FOS	C-Fos	GGGGCAAGGTGGAACAGTTAT	CCGCTTGGAGTGTATCAGTCA
ATP5B	ATP synthase subunit beta	TCACCCAGGCTGGTTCAGA	AGTGGCCAGGGTAGGCTGAT
OAZ1	Ornithine decarboxylase antizyme 1	GGATCCTCAATAGCCACTGC	TACAGCAGTGGAGGGAGACC

## Sheet: Supplementary table 3
Supplementary table 3. Differential expression of ALI treated with HCoV-299E, MERS-CoV and SARS-CoV compared to mock
		HCoV-299E vs Mock									MERS-CoV vs Mock									SARS-CoV vs Mock
		24HPI			48HPI			72HPI			24HPI			48HPI			72HPI			24HPI			48HPI			72HPI
ID	hgnc_symbol	logFC	PValue	FDR	logFC	PValue	FDR	logFC	PValue	FDR	logFC	PValue	FDR	logFC	PValue	FDR	logFC	PValue	FDR	logFC	PValue	FDR	logFC	PValue	FDR	logFC	PValue	FDR
ENSG00000000003.15	TSPAN6	0.0433921	0.753093	0.886771	-0.0681254	0.62117	0.81254	-0.292827	0.0373994	0.185189	0.0829261	0.547541	0.711767	0.2188	0.116516	0.259907	-0.10742	0.434975	0.879342	0.097299	0.481047	0.817013	0.322655	0.0226226	0.0936069	0.147236	0.286148	0.883891
ENSG00000000419.12	DPM1	-0.072639	0.584928	0.789618	-0.0569267	0.669325	0.841798	-0.2179	0.104741	0.332231	0.0682035	0.606263	0.757059	0.25409	0.0596321	0.174452	-0.126421	0.339012	0.852086	-0.0512195	0.699546	0.914753	0.331771	0.0155111	0.0774115	-0.00526223	0.968226	0.995509
ENSG00000000457.14	SCYL3	0.132769	0.215057	0.462697	0.00355357	0.9733	0.991613	-0.0169484	0.872726	0.949212	0.200399	0.0631945	0.185231	0.202051	0.0606365	0.176191	0.136908	0.19605	0.774271	0.0590226	0.579308	0.867175	0.258943	0.0179224	0.0829604	0.205026	0.0565426	0.734974
ENSG00000000460.17	C1orf112	-0.0966281	0.652603	0.829896	-0.148756	0.492956	0.727649	0.0718724	0.731914	0.884485	0.271068	0.197424	0.381792	0.0474158	0.823652	0.892141	0.194293	0.345693	0.854217	0.0941658	0.655601	0.899617	0.22094	0.307171	0.461083	0.204186	0.332004	0.889267
ENSG00000000971.16	CFH	-0.0267899	0.884644	0.949643	-0.0797743	0.666191	0.840062	-0.195951	0.290914	0.571129	0.0677807	0.71341	0.830999	0.336698	0.0734144	0.197338	-0.06895	0.708339	0.953962	0.0797704	0.665787	0.903211	0.421869	0.0262027	0.100407	0.0464593	0.801006	0.972109
ENSG00000001036.14	FUCA2	-0.415276	9.57574e-05	0.0053022	-0.277869	0.00673327	0.0637321	-0.112543	0.257233	0.537068	-0.235567	0.0189902	0.088922	-0.0669836	0.49564	0.654015	-0.114891	0.244109	0.804034	-0.239845	0.0171692	0.302099	-0.202516	0.0453296	0.137441	-0.0264741	0.788255	0.96843
ENSG00000001084.13	GCLC	-0.452561	1.97068e-06	0.000363797	-0.193461	0.0251524	0.137028	-0.304984	0.000646114	0.0121813	-0.197961	0.0220615	0.097257	-0.0564582	0.503166	0.659696	-0.347679	0.0001293	0.0214155	-0.390882	2.44224e-05	0.00772882	-0.170587	0.0472545	0.14018	-0.361243	7.7335e-05	0.0342633
ENSG00000001167.14	NFYA	-0.136046	0.229778	0.479299	-0.116104	0.304646	0.565169	-0.188924	0.0996699	0.323904	-0.0187253	0.867353	0.928213	0.0474773	0.672342	0.789991	0.144711	0.200278	0.777831	-0.0199538	0.858801	0.962843	0.0778954	0.490247	0.63185	0.0250597	0.824287	0.976607
ENSG00000001460.18	STPG1	-0.121816	0.317014	0.570931	-0.0407396	0.735516	0.878593	0.0101976	0.932743	0.974058	-0.0226932	0.850905	0.918153	-0.0166055	0.89029	0.935143	0.18831	0.121549	0.70758	-0.108853	0.370215	0.751591	-0.0743612	0.540029	0.673024	-0.0197133	0.870917	0.983992
ENSG00000001461.17	NIPAL3	-0.0943621	0.135486	0.35896	-0.252307	0.000178208	0.00660291	-0.210085	0.00144902	0.0213996	-0.118717	0.0619807	0.183315	-0.120003	0.0592336	0.173711	0.103848	0.100644	0.679052	-0.0803863	0.201935	0.62173	-0.049837	0.426922	0.576407	0.150575	0.0191243	0.561341
ENSG00000001497.16	LAS1L	-0.0414409	0.642033	0.822951	0.0316058	0.722132	0.87035	0.229742	0.0125504	0.0923489	-0.0932419	0.297421	0.493437	-0.00409587	0.963214	0.97786	-0.0130803	0.883154	0.981779	-0.0557295	0.53204	0.845501	-0.17868	0.0502305	0.145194	0.0405007	0.651019	0.947847
ENSG00000001561.7	ENPP4	0.0301555	0.901527	0.957788	-0.0297645	0.902836	0.962421	-0.34062	0.164171	0.4229	0.244702	0.315543	0.511577	0.569197	0.0231008	0.103775	0.0502911	0.834738	0.971797	0.0436419	0.857687	0.962622	0.60951	0.0154056	0.0772328	0.298198	0.220104	0.870252
ENSG00000001617.12	SEMA3F	-0.399576	0.00197431	0.0343364	-0.271754	0.0304093	0.152753	-0.17933	0.14823	0.401672	-0.458807	0.000456593	0.0111736	-0.314841	0.0128762	0.0777484	-0.0607708	0.620097	0.935151	-0.335277	0.00838654	0.223405	-0.348793	0.00627104	0.0506942	-0.0723951	0.555489	0.930956
ENSG00000001626.16	CFTR	-0.137415	0.360316	0.609772	0.139955	0.34835	0.606669	0.0275429	0.851233	0.939441	-0.00116943	0.993633	0.996558	0.152079	0.306556	0.479336	0.0239804	0.869134	0.978763	0.0918525	0.53619	0.848122	0.370186	0.0156409	0.077728	0.0500375	0.733263	0.960392
ENSG00000001629.10	ANKIB1	-0.1165	0.312423	0.564946	-0.199245	0.0863945	0.278784	-0.191122	0.0993761	0.323324	0.045603	0.690477	0.816447	0.207466	0.0737577	0.19796	0.121796	0.287596	0.83089	0.00648395	0.954868	0.988663	0.214707	0.065049	0.169029	0.150131	0.19203	0.856424
ENSG00000001630.17	CYP51A1	-0.737336	0.135966	0.359687	-1.00978	0.0481797	0.200291	0.662081	0.216587	0.490838	-1.11218	0.0285797	0.114023	-1.59115	0.0032455	0.0419218	-0.486693	0.386304	0.866189	-1.05463	0.0380059	0.382476	-1.83914	0.0015482	0.0294373	-0.187609	0.740291	0.961459
ENSG00000001631.15	KRIT1	-0.119568	0.523844	0.744352	0.281974	0.138698	0.365448	0.209721	0.261108	0.541211	0.0724591	0.694973	0.819767	0.223944	0.236635	0.406125	0.174965	0.34066	0.852086	-0.114608	0.540271	0.8486	0.193891	0.313643	0.46772	-0.0424636	0.821071	0.976607
ENSG00000002016.18	RAD52	0.195347	0.051892	0.209722	0.133341	0.176817	0.417372	-0.107834	0.275354	0.555471	0.363601	0.000503481	0.0118181	-0.0219201	0.822942	0.89168	-0.0479051	0.623269	0.936384	0.156418	0.116952	0.52044	-0.0702666	0.477758	0.620872	-0.264352	0.00973135	0.438827
ENSG00000002079.14	MYH16	0.324134	0.270173	0.522023	-0.205942	0.458827	0.69983	0.102959	0.729393	0.88306	-0.169902	0.574687	0.733022	-0.0575954	0.833134	0.898306	0.0425865	0.884281	0.982093	-0.204774	0.502414	0.830163	-0.276606	0.335553	0.489638	-0.175919	0.568747	0.932447
ENSG00000002330.13	BAD	-0.678476	0.0230612	0.13369	-0.0031217	0.99138	0.996877	0.454228	0.119	0.356823	-0.586654	0.0454507	0.151648	-0.460767	0.117573	0.261335	-0.221971	0.448741	0.883528	-0.656907	0.0271159	0.345027	-0.413968	0.167132	0.305384	-0.398772	0.192503	0.856424
ENSG00000002549.12	LAP3	-0.0891431	0.515633	0.739145	-0.0424908	0.75586	0.890596	0.729053	2.37339e-06	0.000182875	-0.17828	0.196547	0.380596	-0.0843852	0.537488	0.686682	-0.0506861	0.711094	0.954192	-0.0638548	0.640926	0.895321	-0.149848	0.276808	0.430256	0.021188	0.877116	0.983992
ENSG00000002587.10	HS3ST1	-0.10068	0.365036	0.613645	-0.0570416	0.604582	0.802757	0.209187	0.0617949	0.246348	-0.200445	0.0746564	0.205609	-0.133487	0.228388	0.396666	-0.10491	0.342323	0.852537	-0.0356912	0.74667	0.929175	-0.267155	0.0190198	0.0855506	-0.167697	0.133652	0.821233
ENSG00000002726.20	AOC1	-0.378392	0.103676	0.308549	-0.349079	0.118714	0.334428	-0.358907	0.13511	0.38219	-0.605723	0.0109819	0.0651997	-0.21115	0.334747	0.507996	0.459626	0.0451767	0.553236	-0.129178	0.569536	0.862527	-0.169011	0.446306	0.593839	0.706992	0.00295734	0.264696
ENSG00000002745.13	WNT16	0.226729	0.471107	0.705446	0.168109	0.606328	0.80417	0.0144195	0.964363	0.986492	0.528527	0.0886342	0.2291	0.278559	0.385933	0.557326	-0.132086	0.683177	0.947457	0.190602	0.544534	0.848888	-0.116228	0.735491	0.82571	-0.458919	0.189344	0.856424
ENSG00000002822.15	MAD1L1	0.467752	0.304956	0.557674	0.503844	0.213469	0.465784	-0.000729165	0.998488	0.998934	0.202446	0.662343	0.797354	-0.230193	0.589846	0.728145	0.0115784	0.976322	0.996686	-0.314082	0.526183	0.843054	-0.346215	0.445108	0.59283	-0.316448	0.453578	0.914157
ENSG00000002834.18	LASP1	-0.189313	0.104849	0.31031	-0.0692508	0.547707	0.765554	-0.0459057	0.690476	0.862158	-0.377223	0.00185645	0.0236181	-0.222998	0.0572168	0.170444	-0.00771487	0.946528	0.993755	-0.10257	0.374547	0.754981	-0.247301	0.0358811	0.120364	0.00473494	0.9672	0.995509
ENSG00000002919.14	SNX11	-0.231238	0.0198996	0.12244	-0.0490294	0.611131	0.807338	-0.0658004	0.495921	0.73632	-0.282782	0.0048977	0.0398992	-0.244848	0.0139823	0.0805143	-0.285177	0.00448064	0.218645	-0.0891325	0.355907	0.741984	-0.191029	0.0539951	0.151289	-0.199523	0.0438341	0.696987
ENSG00000002933.9	TMEM176A	-0.0869331	0.693241	0.853998	-0.608902	0.00340747	0.0427066	-0.714158	0.000920018	0.0156775	-0.587648	0.0123562	0.0696949	-0.29694	0.133555	0.282509	0.284825	0.139091	0.725788	-0.180745	0.413331	0.780104	-0.271919	0.172839	0.312684	0.305974	0.117072	0.810769
ENSG00000003056.8	M6PR	-0.12666	0.0907768	0.287222	-0.240387	0.00190346	0.0295645	-0.145914	0.0527782	0.225927	-0.178474	0.0187058	0.088332	-0.24948	0.00131663	0.0276592	-0.0313841	0.670062	0.945561	-0.0330846	0.653785	0.899007	-0.249808	0.00134124	0.0280052	0.0116706	0.874366	0.983992
ENSG00000003096.14	KLHL13	-0.132838	0.337788	0.590399	0.000488504	0.997193	0.99876	-0.20812	0.13951	0.388649	-0.08254	0.548925	0.712677	0.294976	0.0367906	0.132423	-0.0921025	0.505357	0.901756	-0.0749628	0.586502	0.869489	0.258018	0.0682851	0.174247	0.196095	0.159983	0.839275
ENSG00000003137.8	CYP26B1	-0.00661855	0.972596	0.988705	0.0856046	0.659123	0.835623	0.225187	0.253172	0.532261	-0.263276	0.176076	0.35524	-0.0220459	0.909487	0.946956	-0.0648869	0.740537	0.956846	0.0398554	0.835943	0.957217	0.0129852	0.946755	0.969075	0.177107	0.368221	0.897481
ENSG00000003147.19	ICA1	-0.0326408	0.715043	0.866639	-0.0855386	0.340005	0.598785	-0.0705339	0.430414	0.689176	0.253984	0.00597977	0.0449477	0.0964275	0.280723	0.452076	-0.156529	0.0824436	0.651127	-0.0145706	0.87032	0.966828	0.0912025	0.310043	0.464266	-0.107555	0.231449	0.872949
ENSG00000003249.14	DBNDD1	-0.610738	0.000885257	0.0205215	-0.215778	0.211044	0.463059	-0.187282	0.283395	0.564159	-0.507474	0.00468525	0.0390004	-0.412193	0.0197473	0.0951243	0.128769	0.452465	0.884969	-0.348121	0.0468855	0.402324	-0.305332	0.0820153	0.193757	-0.0138165	0.936269	0.991229
ENSG00000003393.15	ALS2	0.00279305	0.974335	0.989409	-0.0557047	0.520769	0.746689	-0.117601	0.178499	0.445352	0.11415	0.191728	0.374703	0.133778	0.126015	0.272653	0.0694956	0.421571	0.87671	0.0192989	0.824097	0.952435	0.0597345	0.491877	0.632771	0.0302836	0.726489	0.959387
ENSG00000003400.15	CASP10	-0.0639639	0.533237	0.751113	0.218535	0.0364428	0.171219	0.39015	0.000359437	0.00782623	-0.117301	0.254739	0.446051	-0.0434798	0.671497	0.789352	0.0422175	0.679901	0.947457	-0.0533138	0.602781	0.877538	0.071595	0.487685	0.629651	0.0436444	0.672329	0.950588
ENSG00000003402.20	CFLAR	-0.0838792	0.348192	0.599133	0.0838302	0.347976	0.606553	0.214543	0.0190402	0.12064	-0.0527738	0.553739	0.716071	0.10245	0.252352	0.422382	0.0783569	0.379797	0.865411	-0.0846954	0.343413	0.73591	0.0791322	0.375635	0.529072	-0.00121214	0.989134	0.9983
ENSG00000003436.16	TFPI	0.0320507	0.856758	0.938816	0.0552722	0.757594	0.89071	-0.0408352	0.819361	0.926683	0.272253	0.127124	0.28861	0.466062	0.0111117	0.0721683	0.0850425	0.631378	0.938068	0.0765991	0.665971	0.903211	0.443445	0.0161246	0.0788497	0.152765	0.393041	0.902853
ENSG00000003509.16	NDUFAF7	0.0533911	0.606124	0.801682	-0.0194373	0.84933	0.939741	-0.174138	0.0920268	0.309368	0.183478	0.0788705	0.212779	0.00364057	0.971554	0.983127	-0.0858342	0.396538	0.871477	0.160077	0.124672	0.532228	0.126681	0.220604	0.369907	-0.152379	0.139288	0.822391
ENSG00000003756.17	RBM5	0.324338	0.000461806	0.013895	0.184317	0.0375826	0.174613	-0.0119142	0.890558	0.955818	0.441619	5.24031e-06	0.00076122	0.232663	0.00951754	0.0671582	-0.0349031	0.686699	0.947665	0.217679	0.0150599	0.287909	0.249161	0.00577665	0.0492775	-0.130294	0.137137	0.821233
ENSG00000003987.14	MTMR7	0.634165	0.0728114	0.253651	0.327372	0.353809	0.611489	-0.0579349	0.863808	0.945547	0.86781	0.013331	0.0728904	0.919326	0.00847657	0.0627493	0.203734	0.530735	0.910346	0.0800689	0.825303	0.952792	0.45231	0.207891	0.355278	-0.115445	0.735087	0.960469
ENSG00000003989.18	SLC7A2	-0.0871795	0.623256	0.811531	-0.121935	0.485942	0.721383	-0.173278	0.320028	0.597711	0.0290328	0.869373	0.929344	0.191311	0.273538	0.445048	0.154835	0.368336	0.85992	-0.1519	0.393518	0.766956	0.150038	0.392258	0.543816	0.197103	0.256268	0.878655
ENSG00000004059.11	ARF5	-0.315216	0.105408	0.310975	-0.354921	0.0684987	0.244007	0.11448	0.552452	0.774638	-0.433796	0.0275309	0.111114	-0.438488	0.0257041	0.109636	-0.206325	0.284735	0.829309	-0.301705	0.120423	0.52704	-0.584586	0.00372167	0.0410093	-0.0880909	0.647547	0.947289
ENSG00000004139.14	SARM1	0.012866	0.941595	0.97573	0.25289	0.146032	0.376104	0.0600976	0.728255	0.88235	-0.0247507	0.887721	0.939572	0.0381631	0.825465	0.893109	-0.142714	0.408503	0.874182	-0.146073	0.409182	0.777143	-0.232264	0.193267	0.338076	-0.222393	0.209184	0.867107
ENSG00000004142.12	POLDIP2	-0.291809	0.00233805	0.0377091	-0.195385	0.0364132	0.171171	-0.172974	0.0636448	0.250091	-0.423483	2.47458e-05	0.00226547	-0.245112	0.00952721	0.0671604	-0.0803007	0.380787	0.865411	-0.24249	0.0102339	0.249293	-0.291533	0.00242415	0.0351456	-0.017955	0.844463	0.979573
ENSG00000004399.12	PLXND1	-0.303901	0.0824248	0.271209	-0.383143	0.0248323	0.135868	-0.378628	0.0274663	0.153159	-0.286481	0.0988012	0.245551	-0.282077	0.0921623	0.225234	0.194429	0.23659	0.798274	-0.0922698	0.584996	0.868739	-0.179394	0.28278	0.436098	0.0254055	0.87692	0.983992
ENSG00000004455.17	AK2	0.12844	0.0836866	0.273684	0.0063395	0.930846	0.974935	0.0782641	0.286677	0.567174	-0.00329401	0.964069	0.981008	-0.097526	0.185839	0.346496	-0.127678	0.0847176	0.656439	0.0516609	0.480999	0.817013	-0.072544	0.32419	0.478297	-0.0820205	0.264855	0.879843
ENSG00000004468.13	CD38	-0.38815	0.0453612	0.195119	-0.325649	0.0904222	0.286152	0.268598	0.157008	0.414185	0.0148452	0.936917	0.965744	0.032199	0.864092	0.919063	0.112597	0.547559	0.916084	-0.237273	0.212116	0.631654	-0.0210085	0.911692	0.94657	0.0391602	0.83529	0.977428
ENSG00000004478.8	FKBP4	-0.465412	5.0728e-06	0.000742977	-0.370103	0.000167792	0.00647846	-0.153875	0.096872	0.318746	-0.500816	1.29852e-06	0.000255663	-0.33586	0.000544069	0.0189217	-0.110974	0.226481	0.793848	-0.294545	0.00208766	0.125842	-0.350974	0.000336256	0.0181681	-0.0734715	0.422588	0.907668
ENSG00000004487.17	KDM1A	-0.00636362	0.918416	0.965659	-0.0774546	0.215755	0.469096	0.0107846	0.862156	0.944743	0.0274034	0.659164	0.795107	0.0846578	0.176155	0.334264	0.0589269	0.343798	0.853809	0.0451865	0.467925	0.811607	0.12181	0.0543321	0.151705	0.123883	0.0503704	0.717932
ENSG00000004534.15	RBM6	0.269502	0.00257843	0.040013	0.163021	0.0598589	0.226621	0.166087	0.0554327	0.232681	0.376892	5.06526e-05	0.00332851	0.231026	0.00877806	0.0642962	0.0490746	0.564254	0.92046	0.249806	0.00493057	0.181708	0.142713	0.0982595	0.216406	-0.0403131	0.636	0.945364
ENSG00000004660.15	CAMKK1	-0.366495	0.0745887	0.25681	0.334015	0.106502	0.315148	0.251925	0.221468	0.496125	-0.0912512	0.646521	0.786003	-0.0364837	0.860586	0.917206	-0.0590809	0.772074	0.961078	-0.282683	0.164028	0.585558	-0.266621	0.215149	0.363443	-0.0159213	0.939097	0.991732
ENSG00000004700.16	RECQL	-0.0947042	0.545697	0.759988	-0.144257	0.364409	0.62043	-0.245049	0.128323	0.371007	-0.0194827	0.900478	0.94677	0.0584751	0.710653	0.817327	0.068441	0.663129	0.944977	-0.000839517	0.995707	0.999321	0.258925	0.105755	0.227091	0.18001	0.256917	0.87871
ENSG00000004766.17	VPS50	-0.076473	0.66515	0.837469	0.0475544	0.788839	0.907661	-0.057908	0.742459	0.889186	0.122985	0.484289	0.664904	0.457428	0.012081	0.0750172	0.0213451	0.902871	0.985384	0.0179458	0.918739	0.979545	0.520886	0.0047982	0.0451968	0.171035	0.332253	0.889267
ENSG00000004777.18	ARHGAP33	0.624962	0.000382123	0.0123351	0.737427	3.59722e-05	0.00238764	1.26265	8.47079e-10	4.05594e-07	0.505541	0.00342436	0.0329281	0.301272	0.070971	0.19341	0.277111	0.106564	0.683237	0.307454	0.0683345	0.443467	0.181258	0.277816	0.431098	0.102616	0.554286	0.930956
ENSG00000004779.10	NDUFAB1	-0.184438	0.191629	0.434226	-0.110098	0.432468	0.677811	0.000147989	0.999199	0.99945	-0.168304	0.231583	0.420246	-0.172744	0.219957	0.387099	-0.260577	0.0670103	0.615633	-0.223706	0.114855	0.518202	-0.253881	0.0761336	0.185682	-0.0589334	0.674646	0.951411
ENSG00000004799.8	PDK4	-0.0973093	0.610618	0.804563	-0.337211	0.0798358	0.266973	-0.55353	0.00516253	0.051472	0.439092	0.0229254	0.0998237	0.627236	0.00138958	0.0280978	0.115183	0.535074	0.912122	0.0658373	0.728459	0.923769	0.0716738	0.70433	0.802112	0.0314131	0.866706	0.983767
ENSG00000004838.14	ZMYND10	-0.196208	0.111769	0.322234	-0.018897	0.876526	0.951069	0.28002	0.0250785	0.144185	-0.231277	0.0623476	0.183848	-0.0594148	0.625617	0.756959	0.126131	0.302669	0.837319	-0.18396	0.13542	0.547924	-0.26791	0.0318749	0.112415	0.115511	0.345457	0.891784
ENSG00000004848.8	ARX	-0.259932	0.333396	0.586039	-0.258072	0.324637	0.584915	-0.158964	0.546582	0.770914	-0.42021	0.122271	0.281157	-0.175493	0.496902	0.654534	-0.388238	0.141945	0.728623	-0.378941	0.164863	0.586923	-0.629573	0.0251005	0.0983924	-0.398444	0.146028	0.8276
ENSG00000004864.14	SLC25A13	0.0228661	0.803045	0.913392	0.0976103	0.28945	0.549834	-0.126876	0.169403	0.430973	0.183977	0.0480553	0.15692	0.155586	0.0934602	0.226984	-0.115392	0.208075	0.78059	0.0959663	0.296758	0.703564	0.222029	0.018823	0.0849671	0.000275132	0.997593	0.999659
ENSG00000004866.20	ST7	-0.102862	0.420178	0.662175	-0.0970796	0.448783	0.692016	-0.167015	0.199206	0.471119	-0.00303903	0.980845	0.989894	0.176096	0.169091	0.326012	0.0932467	0.464459	0.888989	-0.0416037	0.743103	0.928154	0.180754	0.161533	0.298725	0.0916099	0.476635	0.92021
ENSG00000004897.12	CDC27	0.0706931	0.702338	0.859114	0.204634	0.270707	0.530341	0.00580475	0.974829	0.99099	0.270083	0.146637	0.316014	0.602165	0.00189778	0.0331936	0.315734	0.0889738	0.664193	0.167522	0.365663	0.747316	0.614591	0.0016072	0.0295486	0.236395	0.201651	0.861787
ENSG00000004961.15	HCCS	-0.165668	0.0571225	0.221431	-0.331188	0.000294105	0.00923273	-0.207324	0.0183595	0.118018	-0.198403	0.0236295	0.101616	-0.107155	0.210864	0.376099	0.0519943	0.54002	0.913828	-0.0781277	0.361592	0.744989	-0.0209872	0.805695	0.875125	0.0474701	0.577679	0.935354
ENSG00000004975.12	DVL2	-0.0972404	0.400678	0.645529	-0.0186745	0.871149	0.949185	-0.123703	0.28782	0.567758	-0.338585	0.00488424	0.0398342	-0.207232	0.0770398	0.202717	-0.0576262	0.617412	0.935048	-0.21762	0.0637873	0.434942	-0.231579	0.0499151	0.144684	-0.0736736	0.525182	0.925637
ENSG00000005001.10	PRSS22	0.256258	0.0651311	0.238544	0.45379	0.00159052	0.0264656	0.44324	0.00200724	0.0270101	-0.000543499	0.996809	0.998217	-0.0319439	0.814761	0.887092	-0.214262	0.120746	0.705445	0.0955116	0.484774	0.819366	-0.0883851	0.517935	0.655106	-0.268638	0.053558	0.726208
ENSG00000005007.13	UPF1	-0.205404	0.0957863	0.296407	-0.16625	0.174456	0.41405	-0.0432603	0.72164	0.879446	-0.371143	0.00350425	0.0333698	-0.389878	0.00223411	0.0358632	-0.0873232	0.47263	0.890605	-0.209022	0.09012	0.480767	-0.345966	0.00617096	0.050493	-0.101855	0.403006	0.903993
ENSG00000005020.13	SKAP2	-0.187326	0.228813	0.47866	-0.184972	0.238988	0.495189	-0.466691	0.00431384	0.0456417	-0.056167	0.715345	0.832283	0.212649	0.174572	0.332564	-0.185241	0.236169	0.798128	-0.0931808	0.546323	0.849552	0.245326	0.119506	0.245895	-0.00527657	0.972911	0.99687
ENSG00000005022.6	SLC25A5	-0.319448	0.000100643	0.00547113	-0.264003	0.00102229	0.0201973	-0.37508	9.04885e-06	0.000527715	-0.344747	3.3192e-05	0.00262602	-0.176898	0.0232539	0.10417	-0.142773	0.064567	0.609945	-0.189584	0.0152485	0.289101	-0.0808027	0.290235	0.44383	0.0443803	0.559654	0.931721
ENSG00000005059.16	MCUB	-0.0277142	0.855686	0.938163	0.114036	0.464853	0.704937	0.408715	0.0105339	0.082311	0.273921	0.0720248	0.200998	0.498567	0.00190439	0.0332181	0.138832	0.369786	0.861254	0.0364465	0.810115	0.947648	0.284846	0.0731225	0.181196	0.0283086	0.857944	0.982646
ENSG00000005075.15	POLR2J	-0.21197	0.244042	0.493548	-0.148291	0.414181	0.663746	-0.0817628	0.653772	0.83949	-0.359629	0.0510611	0.163065	-0.282342	0.123914	0.269899	-0.0624691	0.728634	0.956361	-0.24641	0.176557	0.599437	-0.454725	0.0168583	0.0806718	-0.258594	0.16336	0.841138
ENSG00000005100.13	DHX33	0.141498	0.0674495	0.243005	0.0731693	0.334425	0.593678	-0.0835109	0.271974	0.552617	0.166315	0.0323264	0.122654	0.0442821	0.557572	0.702894	-0.00924896	0.901911	0.985125	0.163454	0.0354715	0.373844	0.001246	0.98691	0.991841	-0.120224	0.116741	0.810692
ENSG00000005156.12	LIG3	-0.0443975	0.604356	0.800893	0.00331909	0.968896	0.990415	0.102803	0.233874	0.511189	-0.0620841	0.468744	0.651159	-0.0620675	0.467841	0.629493	-0.0201046	0.813885	0.968902	-0.0842389	0.327113	0.724532	-0.156626	0.0730518	0.181187	-0.0409147	0.634928	0.945364
ENSG00000005175.10	RPAP3	0.13652	0.495889	0.725526	0.128434	0.5235	0.748675	-0.122508	0.54099	0.767117	0.292237	0.145973	0.315288	0.552787	0.00769474	0.0598097	0.2322	0.243731	0.804034	0.23258	0.246373	0.66133	0.499359	0.0158824	0.0782129	0.218443	0.27512	0.881392
ENSG00000005187.12	ACSM3	0.399924	0.0696658	0.247327	0.2619	0.218762	0.47314	0.325677	0.123853	0.364835	0.645214	0.00372389	0.0343952	0.286255	0.176973	0.335302	-0.0403124	0.847654	0.974771	0.439829	0.0455127	0.399452	0.148145	0.495013	0.635507	-0.0594473	0.782994	0.96843
ENSG00000005189.19	REXO5	0.137506	0.386846	0.63332	0.306323	0.0542675	0.214289	0.866492	9.92804e-07	9.40881e-05	0.355694	0.026488	0.108562	0.167859	0.285994	0.457889	0.355017	0.0274485	0.46791	0.205506	0.195314	0.616909	0.24632	0.125164	0.253272	0.451651	0.00645203	0.367662
ENSG00000005194.15	CIAPIN1	-0.085579	0.257459	0.507982	-0.125822	0.0987285	0.301413	-0.037706	0.617058	0.818082	-0.136239	0.0740679	0.204683	-0.0822039	0.276142	0.447453	-0.00591279	0.937148	0.99271	-0.0531042	0.480028	0.816809	-0.147008	0.0558376	0.15429	0.129225	0.0903764	0.782149
ENSG00000005206.17	SPPL2B	0.264849	0.0805985	0.268137	0.340617	0.0255271	0.137717	0.353492	0.0208688	0.128104	0.0521744	0.726391	0.839842	-0.0623378	0.675204	0.791714	-0.131945	0.376609	0.865012	0.10708	0.473766	0.814325	-0.0830435	0.577547	0.704037	-0.19852	0.186625	0.856424
ENSG00000005238.19	FAM214B	-0.190519	0.12608	0.344352	-0.114036	0.354044	0.611716	-0.0614097	0.618634	0.818701	-0.29971	0.0179486	0.0863656	-0.319522	0.011769	0.0741674	-0.193551	0.120042	0.704755	-0.107246	0.384134	0.760458	-0.356605	0.0054862	0.0482034	-0.170241	0.172001	0.847083
ENSG00000005243.10	COPZ2	-0.369212	0.0132948	0.0973599	0.0655346	0.648056	0.829518	-0.0649631	0.65685	0.840908	-0.21617	0.133772	0.298053	-0.103276	0.474057	0.635375	-0.303511	0.0410748	0.537216	-0.328486	0.0260452	0.341855	-0.207744	0.162424	0.299936	-0.143941	0.329425	0.889107
ENSG00000005249.13	PRKAR2B	-0.19272	0.269992	0.521845	-0.0276245	0.872618	0.949288	-0.165177	0.33519	0.611092	-0.0164527	0.923976	0.959444	0.326301	0.0614015	0.177542	0.351272	0.0409347	0.537107	-0.121607	0.483124	0.818338	0.473166	0.00797004	0.0557179	0.415527	0.0169242	0.545716
ENSG00000005302.19	MSL3	0.196825	0.0399512	0.18285	0.18931	0.047709	0.199216	-0.0223846	0.81081	0.923263	0.230731	0.0167321	0.0826902	0.206888	0.0309845	0.121162	0.0253425	0.785607	0.963714	0.164407	0.0841311	0.470189	0.268963	0.0059047	0.0496881	-0.0100026	0.914836	0.98808
ENSG00000005339.15	CREBBP	-0.144099	0.272904	0.524262	-0.184999	0.160494	0.396284	-0.0256638	0.844596	0.936139	-0.0866617	0.507514	0.682402	-0.154151	0.240666	0.41038	0.30414	0.0232941	0.446793	-0.123169	0.347661	0.738581	-0.21164	0.109958	0.233368	0.0418631	0.749196	0.962599
ENSG00000005379.17	TSPOAP1	0.172536	0.160356	0.393386	0.02784	0.818061	0.922935	0.109098	0.370077	0.641878	0.0239004	0.844434	0.91384	-0.063974	0.597649	0.733774	-0.0247624	0.837982	0.972896	0.0213	0.861162	0.963479	-0.289155	0.0206269	0.0892015	-0.128407	0.293683	0.883891
ENSG00000005436.14	GCFC2	-0.0127954	0.946652	0.977965	0.246552	0.205682	0.455865	-0.131255	0.48836	0.731768	0.0957	0.615001	0.763443	0.582324	0.00361644	0.0436103	0.0585204	0.753641	0.960123	-0.187872	0.330535	0.727037	0.641906	0.00158557	0.0295486	0.0773065	0.681497	0.952506
ENSG00000005448.17	WDR54	-0.166496	0.22527	0.474928	0.0809074	0.551405	0.768228	0.231861	0.0929879	0.311283	-0.225463	0.102806	0.251612	-0.067947	0.616902	0.75	0.127407	0.350345	0.856467	-0.167535	0.222384	0.642053	-0.204948	0.137105	0.268239	0.0970792	0.477748	0.920431
ENSG00000005469.12	CROT	-0.0799589	0.564165	0.774364	0.00105626	0.993904	0.998411	-0.259423	0.0652186	0.253446	0.0570935	0.679529	0.809523	0.281768	0.0458285	0.149132	0.160192	0.246592	0.805547	-0.00450457	0.974015	0.992981	0.428125	0.00313674	0.0385972	0.292841	0.0373914	0.676338
ENSG00000005483.21	KMT2E	-0.0666281	0.68879	0.851151	-0.110062	0.508024	0.738088	-0.179368	0.283469	0.564159	0.169648	0.308687	0.504711	0.0960981	0.562275	0.70647	0.254905	0.127809	0.713847	-0.0331829	0.841625	0.959058	0.160125	0.33662	0.490509	0.0512048	0.757816	0.965016
ENSG00000005486.17	RHBDD2	-0.0771361	0.498993	0.727771	-0.057615	0.611842	0.807798	-0.131047	0.251652	0.530535	-0.133257	0.244734	0.434849	-0.235897	0.041887	0.141962	0.0216904	0.848239	0.974771	-0.0093603	0.934402	0.982817	-0.191299	0.0968954	0.214575	0.0248437	0.826726	0.976607
ENSG00000005513.10	SOX8	-0.375253	0.353196	0.60267	-0.452694	0.245991	0.502042	0.0409344	0.917385	0.967099	-0.883909	0.0402797	0.140824	-0.614829	0.120533	0.26555	-0.187929	0.631012	0.938068	-0.50209	0.221174	0.641618	0.0374595	0.921372	0.952768	-1.26182	0.0092861	0.431475
ENSG00000005700.15	IBTK	-0.0171287	0.924817	0.968879	0.0806132	0.657404	0.834539	0.014823	0.934582	0.974687	0.140695	0.437866	0.624284	0.435137	0.0196558	0.0949153	-0.0170927	0.924421	0.990614	0.0883421	0.62623	0.889006	0.412414	0.0269743	0.101992	0.113442	0.530498	0.927078
ENSG00000005801.18	ZNF195	0.286676	0.102716	0.306937	0.474727	0.00856552	0.0741564	0.170702	0.325559	0.60276	0.345605	0.0499369	0.160906	0.478997	0.00804457	0.0610354	0.0299853	0.861862	0.976927	0.180124	0.301175	0.707494	0.602475	0.00111187	0.0266277	-0.00666881	0.969297	0.995704
ENSG00000005810.18	MYCBP2	-0.137615	0.140053	0.365865	-0.229377	0.0159287	0.106044	-0.0187835	0.838825	0.933587	-0.096043	0.299786	0.495821	-0.00595715	0.948462	0.970161	0.1719	0.0665068	0.614422	-0.0795845	0.389531	0.7639	0.00316653	0.972639	0.983461	0.132552	0.155111	0.834547
ENSG00000005812.11	FBXL3	-0.0793972	0.714914	0.866639	-0.0276592	0.89924	0.961656	-0.253842	0.24382	0.522413	0.144237	0.504411	0.680147	0.565516	0.0115833	0.0736559	0.0393046	0.854177	0.975118	0.0229385	0.915604	0.978846	0.570711	0.0112273	0.0657494	0.284039	0.188906	0.856424
ENSG00000005844.18	ITGAL	0.0304086	0.9021	0.958109	0.555731	0.0317839	0.156123	0.435997	0.110127	0.342579	-0.0793934	0.749728	0.855164	-0.0425836	0.868246	0.921546	0.27603	0.302998	0.837319	-0.192693	0.442207	0.796296	-0.0795267	0.763155	0.844872	0.0105885	0.969644	0.995791
ENSG00000005882.12	PDK2	-0.0593866	0.660465	0.834525	-0.239568	0.0793171	0.266022	-0.223979	0.105903	0.334342	-0.0908555	0.501173	0.677625	-0.397194	0.00466332	0.0481468	0.074516	0.581246	0.92492	-0.107365	0.428013	0.787662	-0.491291	0.000673985	0.0220574	-0.00665991	0.960996	0.994741
ENSG00000005884.18	ITGA3	-0.0506844	0.668131	0.839639	0.0512064	0.664445	0.838815	0.175593	0.141307	0.391471	-0.2536	0.0358351	0.130553	-0.142444	0.230843	0.399707	0.0418717	0.722798	0.955799	-0.0561139	0.634897	0.892979	-0.159449	0.181069	0.32299	0.00726791	0.950888	0.993246
ENSG00000005889.15	ZFX	0.233521	0.058245	0.223811	0.0796179	0.510431	0.739403	0.000952405	0.993731	0.997343	0.286909	0.0208525	0.0941045	0.310971	0.0124743	0.0764135	0.197917	0.104146	0.681706	0.203922	0.0964185	0.493417	0.25281	0.0408002	0.129164	0.126484	0.297209	0.886551
ENSG00000005893.16	LAMP2	-0.1485	0.254372	0.504757	-0.202306	0.121962	0.339421	-0.405876	0.00277831	0.0337703	-0.0409085	0.751597	0.856138	0.0688017	0.594286	0.731436	0.0496722	0.699974	0.952644	0.0394038	0.760481	0.933919	0.197761	0.130122	0.259713	0.097476	0.451103	0.913268
ENSG00000006007.12	GDE1	-0.376776	1.6037e-06	0.000315787	-0.458274	2.40001e-08	9.66659e-06	-0.574767	6.2704e-11	5.19693e-08	-0.218307	0.00266493	0.0285192	-0.186165	0.00942624	0.066939	-0.0572085	0.409563	0.874182	-0.171569	0.0163112	0.298007	-0.159105	0.0253324	0.0988203	0.011207	0.87135	0.983992
ENSG00000006015.17	REX1BD	-0.13944	0.526981	0.746691	0.199502	0.366505	0.622444	0.290393	0.193244	0.464889	-0.398925	0.075055	0.206221	-0.309574	0.166826	0.323702	-0.395293	0.079194	0.643777	-0.308544	0.165822	0.587685	-0.403929	0.0760119	0.185549	-0.387633	0.0878891	0.779838
ENSG00000006016.11	CRLF1	-0.564885	0.00908056	0.0796268	-0.446141	0.041101	0.183197	-0.36995	0.100088	0.324573	-0.652512	0.00281691	0.0295519	-0.41607	0.0549055	0.166388	-0.180641	0.404331	0.873434	-0.460631	0.0299177	0.35511	-0.628768	0.00577176	0.0492713	-0.263174	0.236996	0.873436
ENSG00000006025.12	OSBPL7	0.0150108	0.903532	0.958826	-0.0401271	0.745434	0.884332	-0.30955	0.0155051	0.105848	-0.060618	0.624609	0.769665	-0.138312	0.26619	0.437059	-0.0849853	0.49255	0.897702	-0.059585	0.630636	0.890813	-0.148436	0.234025	0.384628	-0.178462	0.154096	0.833238
ENSG00000006042.12	TMEM98	-0.273439	0.00197062	0.0343057	-0.289635	0.00108134	0.0210222	-0.243351	0.00544812	0.0532551	-0.371409	5.08794e-05	0.00332851	-0.259566	0.00305655	0.0405351	-0.192211	0.0253699	0.460284	-0.148462	0.0814373	0.464332	-0.27752	0.00169844	0.0299799	0.00671589	0.936217	0.991229
ENSG00000006047.13	YBX2	-0.0896953	0.569741	0.778424	-0.00288163	0.984917	0.994767	0.113522	0.457957	0.710054	0.288547	0.0685936	0.195163	0.0450608	0.766393	0.855252	0.455271	0.00381003	0.203615	0.178695	0.25582	0.667456	-0.0221079	0.884712	0.928183	0.375032	0.0162473	0.543082
ENSG00000006062.17	MAP3K14	0.213553	0.0897152	0.285497	0.277569	0.0287551	0.147753	0.331158	0.00998398	0.079433	0.0765129	0.538381	0.704459	0.149804	0.230741	0.399609	-0.0408025	0.742586	0.957632	0.0774778	0.533519	0.846436	-0.0283269	0.821441	0.885271	-0.0897278	0.475749	0.919792
ENSG00000006118.14	TMEM132A	-0.292903	0.114761	0.326294	-0.166496	0.363428	0.619635	0.124488	0.497151	0.736881	-0.495333	0.00910266	0.0579029	-0.52191	0.00612371	0.0542351	-0.303328	0.101996	0.679052	-0.247656	0.17973	0.603254	-0.491606	0.00963744	0.0607933	-0.280737	0.129882	0.819221
ENSG00000006125.18	AP2B1	-0.111478	0.295057	0.546853	0.0349742	0.741605	0.882181	0.29043	0.00835791	0.0703987	-0.0761411	0.472832	0.654344	0.120154	0.260021	0.430905	0.164838	0.124603	0.709492	0.0337272	0.749947	0.929914	0.159856	0.136328	0.267429	0.181179	0.0926346	0.782149
ENSG00000006194.10	ZNF263	-0.107453	0.284783	0.536736	0.00760585	0.938771	0.977929	0.056779	0.567776	0.785641	-0.291492	0.00514304	0.0410748	-0.236459	0.0205142	0.0970025	-0.149286	0.135884	0.722331	-0.0942659	0.346792	0.738085	-0.183873	0.0697414	0.176591	-0.0168487	0.865285	0.983767
ENSG00000006210.7	CX3CL1	0.0117949	0.942037	0.976018	0.28867	0.0786761	0.264522	0.729512	3.91734e-05	0.00155309	-0.176481	0.279802	0.475286	0.200663	0.218291	0.385352	-0.0329881	0.838715	0.972896	0.162753	0.316983	0.718128	-0.0914013	0.574444	0.701446	-0.172868	0.291165	0.883891
ENSG00000006282.21	SPATA20	-0.261897	0.0554967	0.218029	0.00314121	0.981271	0.994017	0.0160177	0.905009	0.961443	-0.313774	0.0226853	0.0991195	-0.281022	0.0403445	0.139129	-0.177796	0.188508	0.76787	-0.201964	0.136206	0.549191	-0.253214	0.0644119	0.168122	-0.266294	0.0524585	0.723478
ENSG00000006327.14	TNFRSF12A	0.0532603	0.840614	0.930387	0.351913	0.187222	0.432194	0.710957	0.0107201	0.0835082	-0.336224	0.208722	0.395697	-0.300606	0.263182	0.434134	0.270007	0.318134	0.847261	-0.00744684	0.977496	0.994114	-0.415347	0.127725	0.256727	-0.042862	0.874792	0.983992
ENSG00000006432.15	MAP3K9	0.15315	0.0324185	0.161791	-0.00941805	0.892677	0.959254	0.106504	0.13249	0.378088	0.0222966	0.749976	0.855226	-0.0732093	0.296929	0.469711	0.147628	0.0385939	0.52774	0.104961	0.13771	0.552149	-0.0569081	0.417505	0.567366	0.0580661	0.408499	0.903993
ENSG00000006451.8	RALA	0.00471264	0.971901	0.98858	0.113108	0.399211	0.650439	-0.0557106	0.677495	0.854135	0.0791292	0.553804	0.716071	0.244083	0.0716232	0.194471	0.0332325	0.802452	0.966529	0.101307	0.449118	0.800924	0.189793	0.161652	0.298879	0.202659	0.132859	0.82086
ENSG00000006453.14	BAIAP2L1	-0.095332	0.346946	0.59811	-0.0665228	0.509872	0.739153	0.102578	0.311038	0.589857	-0.139248	0.171466	0.349642	-0.0577404	0.566847	0.710496	-0.127269	0.209472	0.781591	-0.12952	0.203034	0.622499	-0.0936958	0.355244	0.509108	-0.143036	0.160433	0.839275
ENSG00000006459.11	KDM7A	0.195014	0.193708	0.43658	0.0996822	0.502026	0.733593	-0.013104	0.929302	0.972998	0.421001	0.00637901	0.0469068	0.397784	0.00945652	0.0669936	0.101643	0.491156	0.89707	0.206793	0.168187	0.590686	0.407062	0.00815185	0.0563444	0.0392122	0.790701	0.968605
ENSG00000006468.14	ETV1	0.419411	0.204324	0.450342	0.467591	0.190183	0.436188	0.47258	0.14033	0.389985	0.716	0.0268155	0.109398	0.198009	0.582836	0.72327	-0.211058	0.521285	0.90722	0.558692	0.0869828	0.475481	0.334061	0.367699	0.521726	-0.552276	0.127772	0.818002
ENSG00000006530.18	AGK	0.0536813	0.576546	0.783212	0.0881788	0.360191	0.617401	-0.0348333	0.715295	0.875929	0.203452	0.0374115	0.134375	0.181705	0.0621874	0.178939	-0.0339035	0.721169	0.955799	-0.014307	0.881585	0.970159	0.177006	0.0707964	0.178218	-0.12947	0.180326	0.851035
ENSG00000006534.16	ALDH3B1	-0.189134	0.150503	0.379721	-0.20874	0.112841	0.325909	-0.165288	0.207498	0.480455	-0.29455	0.0274616	0.110929	-0.355652	0.00837356	0.06243	-0.279033	0.0360305	0.517869	-0.205713	0.118767	0.524377	-0.504938	0.000298326	0.0175177	-0.268038	0.0438143	0.696987
ENSG00000006555.11	TTC22	-0.283138	0.0274891	0.147246	-0.163631	0.193241	0.440578	0.0342903	0.78415	0.911107	-0.34523	0.00782533	0.0527356	-0.297454	0.0204697	0.0968406	-0.11422	0.362423	0.858622	-0.229351	0.0712625	0.449755	-0.428895	0.0012351	0.0273816	-0.113522	0.367499	0.897401
ENSG00000006576.16	PHTF2	0.0325839	0.865322	0.942244	-0.0210662	0.913103	0.967881	-0.251265	0.195107	0.466693	0.240173	0.212084	0.399506	0.439041	0.0258343	0.109987	0.0354936	0.852069	0.97511	0.0790676	0.680207	0.906537	0.499466	0.0120759	0.0680173	0.16446	0.390987	0.901562
ENSG00000006607.14	FARP2	0.106848	0.214312	0.462018	0.0264841	0.756039	0.890596	-0.093326	0.277609	0.558052	0.0656339	0.443242	0.628763	-0.0516842	0.544875	0.693399	0.0579756	0.49677	0.899169	0.00448083	0.958154	0.989592	0.000890463	0.991679	0.994782	0.00754115	0.92965	0.989935
ENSG00000006611.16	USH1C	-0.401907	0.111345	0.321221	0.0674031	0.774957	0.900743	-0.247263	0.300627	0.579587	-0.345848	0.164716	0.340262	-0.246203	0.303522	0.475977	-0.332013	0.160335	0.745159	-0.388772	0.119921	0.526785	-0.300223	0.224574	0.374121	-0.424368	0.0841182	0.776401
ENSG00000006625.18	GGCT	-0.150613	0.552641	0.765986	-0.215803	0.395543	0.647857	0.420746	0.104469	0.331832	-0.175286	0.48748	0.667243	-0.344846	0.177288	0.335779	-0.0910217	0.723001	0.955799	-0.253684	0.320953	0.720539	-0.185938	0.469531	0.613151	0.136842	0.598316	0.941064
ENSG00000006634.8	DBF4	0.116272	0.636796	0.819379	0.0212748	0.93196	0.975413	0.0633833	0.796162	0.916197	0.371345	0.129839	0.292146	0.674119	0.00739914	0.0585652	0.219304	0.36394	0.858622	0.00359568	0.988342	0.997667	0.357772	0.154069	0.289963	0.304451	0.214482	0.86843
ENSG00000006652.14	IFRD1	0.109721	0.448835	0.686126	-0.0256308	0.858081	0.943372	-0.0596889	0.676455	0.85343	0.1984	0.17288	0.35135	0.178785	0.215068	0.381372	-0.0556229	0.69641	0.951168	0.0898954	0.534781	0.847071	0.199004	0.169329	0.308202	0.0178708	0.900384	0.986653
ENSG00000006695.12	COX10	-0.227213	0.0447288	0.193749	-0.210672	0.0615423	0.229998	-0.213434	0.0620085	0.246836	-0.207753	0.0647547	0.188283	-0.287786	0.0118586	0.0744115	-0.0361538	0.744725	0.957882	-0.203484	0.070592	0.447757	-0.210633	0.0631828	0.165812	-0.101293	0.368657	0.897481
ENSG00000006704.10	GTF2IRD1	-0.225131	0.0296754	0.153954	-0.0749288	0.45746	0.698734	-0.0390022	0.699056	0.867919	-0.279677	0.00759143	0.0518123	-0.134917	0.183689	0.344066	0.0498241	0.620111	0.935151	-0.214742	0.0374423	0.380041	-0.227359	0.0282021	0.104648	-0.0938284	0.354589	0.893242
ENSG00000006712.15	PAF1	-0.203782	0.0801047	0.267448	-0.204109	0.0788887	0.265086	-0.0122673	0.914913	0.965732	-0.274424	0.0198855	0.0913457	-0.103985	0.364751	0.537423	0.114994	0.317182	0.847261	-0.132418	0.250595	0.663707	-0.325511	0.00635959	0.0509424	0.0972703	0.398311	0.903993
ENSG00000006715.16	VPS41	-0.0347342	0.742981	0.880979	-0.103777	0.328952	0.588916	-0.199483	0.0640438	0.250936	-0.00308161	0.976738	0.987774	0.0987938	0.351561	0.524521	-0.018862	0.857889	0.97621	-0.0359688	0.734057	0.925365	0.160523	0.133746	0.264183	0.0675326	0.523221	0.925573
ENSG00000006740.17	ARHGAP44	-0.304054	0.000643015	0.0169324	-0.329653	0.000213781	0.00745792	-0.306433	0.000529536	0.0105321	-0.233847	0.00703339	0.0496201	-0.378973	3.00025e-05	0.00397423	-0.0700875	0.396615	0.871485	-0.109482	0.193258	0.615405	-0.358397	7.38201e-05	0.0100651	-0.0782777	0.347041	0.891784
ENSG00000006744.19	ELAC2	-0.195808	0.022467	0.131493	-0.106831	0.203817	0.453888	-0.0372585	0.655952	0.840427	-0.265225	0.0024526	0.0272507	-0.156335	0.0653569	0.184036	0.00388739	0.962788	0.994778	-0.149806	0.0771752	0.456022	-0.206585	0.0164967	0.0796823	0.0270302	0.746379	0.961633
ENSG00000006747.15	SCIN	0.0958759	0.446128	0.684289	-0.0628947	0.615805	0.809864	0.0509856	0.683367	0.858301	0.235134	0.0645049	0.187803	0.117215	0.349244	0.522465	-0.106684	0.393395	0.870768	0.0898333	0.474926	0.814747	0.0763626	0.543901	0.676469	-0.0873681	0.487392	0.921619
ENSG00000006756.16	ARSD	-0.144341	0.100675	0.303377	-0.071133	0.41469	0.664058	0.114166	0.195445	0.466991	-0.273276	0.00265445	0.0284587	-0.217787	0.0152423	0.0837169	-0.193856	0.0302725	0.480964	-0.158349	0.0723254	0.45128	-0.221268	0.0141761	0.0737607	-0.223215	0.0138223	0.517885
ENSG00000006757.12	PNPLA4	-0.328668	0.00925889	0.0805133	-0.36194	0.00454926	0.0506938	-0.240965	0.0573866	0.237212	-0.281108	0.0241652	0.102825	-0.308036	0.014408	0.0813561	0.014086	0.90824	0.986929	-0.222118	0.071727	0.450897	-0.384046	0.00297324	0.0376909	-0.0621992	0.616273	0.945099
ENSG00000006831.10	ADIPOR2	-0.253546	0.00267013	0.0407229	-0.229235	0.00620146	0.0609684	-0.269522	0.00155654	0.0226292	-0.193971	0.019045	0.089101	-0.157995	0.0539935	0.164411	-0.0355669	0.658498	0.942869	-0.0952837	0.239131	0.656734	-0.122052	0.134731	0.265242	0.0530016	0.511697	0.92429
ENSG00000006837.12	CDKL3	0.211052	0.442148	0.681632	0.480909	0.0800095	0.267222	-0.162163	0.555714	0.77686	0.355963	0.190978	0.373609	0.5664	0.0383004	0.1351	0.051671	0.843857	0.973721	-0.0038385	0.989141	0.997982	0.529458	0.0580627	0.157554	0.14929	0.579143	0.935354
ENSG00000007038.11	PRSS21	0.160624	0.457403	0.694788	-0.304	0.135752	0.361828	-0.723244	0.000794805	0.0142135	-0.226421	0.306401	0.502454	-0.526573	0.0122979	0.0758243	-0.173546	0.372817	0.862014	-0.00849614	0.967922	0.991861	-0.279264	0.173986	0.314117	0.0244082	0.90069	0.986653
ENSG00000007047.15	MARK4	-0.0939953	0.484005	0.716047	-0.00506807	0.969644	0.990415	0.0776364	0.56243	0.78203	-0.189126	0.161893	0.336193	-0.341265	0.0134113	0.0791196	-0.00211872	0.987348	0.997687	-0.105471	0.431868	0.790201	-0.329234	0.0171918	0.0815289	-0.10831	0.420954	0.907248
ENSG00000007062.11	PROM1	0.0872961	0.534661	0.751886	-0.0058404	0.966664	0.989665	-0.11167	0.424727	0.685176	0.0819832	0.558874	0.719794	0.198971	0.158852	0.314461	-0.0510654	0.714087	0.955495	-0.00729067	0.958524	0.989801	0.106175	0.449273	0.596272	-0.0967734	0.488749	0.921619
ENSG00000007080.11	CCDC124	-0.570126	0.0139317	0.099999	-0.285674	0.20281	0.452328	-0.156939	0.486189	0.730879	-0.744502	0.00164592	0.0221427	-0.587761	0.0110697	0.0721253	-0.197065	0.38061	0.865411	-0.530242	0.0211886	0.321021	-0.695568	0.00318387	0.0387459	-0.168056	0.456549	0.914958
ENSG00000007168.13	PAFAH1B1	0.147003	0.137487	0.362204	0.0291467	0.765975	0.895718	0.0799615	0.415261	0.677899	0.135167	0.171048	0.349127	0.197849	0.0475463	0.152399	0.069689	0.476786	0.892578	0.0999843	0.309462	0.715218	0.254979	0.0117646	0.0669387	0.15506	0.11744	0.810959
ENSG00000007171.18	NOS2	-0.437944	0.38031	0.627992	0.565336	0.22531	0.480707	2.30927	4.35798e-06	0.000293659	-0.596665	0.238121	0.428076	-0.401846	0.416431	0.584808	-0.603302	0.266594	0.818256	-0.562508	0.264022	0.674803	-0.353187	0.496289	0.636414	-0.563047	0.319413	0.888753
ENSG00000007174.18	DNAH9	0.22325	0.0820886	0.270702	-0.202788	0.112373	0.325139	-0.115911	0.360133	0.632212	0.114049	0.368742	0.561558	-0.0605811	0.630977	0.76111	0.160505	0.206369	0.780055	0.0665142	0.599125	0.87671	-0.26414	0.0405983	0.128856	0.0222578	0.859964	0.983103
ENSG00000007202.15	KIAA0100	-0.246882	0.00599669	0.0629722	-0.298748	0.00108068	0.0210222	-0.233787	0.00912901	0.0748746	-0.256918	0.00434918	0.0373974	-0.172293	0.0504462	0.157954	0.0404578	0.63973	0.939607	-0.182545	0.0386459	0.38402	-0.197753	0.0258158	0.0997618	0.0111278	0.897584	0.98654
ENSG00000007216.15	SLC13A2	-0.347427	0.212521	0.459416	-0.110416	0.661428	0.836945	-0.122326	0.639012	0.831748	-0.0146054	0.956211	0.976431	-0.2068	0.412424	0.581092	-0.537422	0.0456468	0.554458	0.0615893	0.817268	0.949829	-0.368067	0.164976	0.303101	-0.708579	0.0129947	0.495251
ENSG00000007237.18	GAS7	-0.045639	0.705688	0.861307	0.00288764	0.980914	0.994017	0.181308	0.14123	0.391362	-0.0734189	0.543806	0.70869	0.0348653	0.77211	0.858552	0.192412	0.117133	0.70077	-0.00351148	0.976792	0.993961	-0.0584354	0.629714	0.745997	0.0842887	0.491843	0.921619
ENSG00000007255.10	TRAPPC6A	-0.254965	0.197968	0.441807	-0.196524	0.314189	0.575138	-0.0480195	0.806197	0.921412	-0.481218	0.017617	0.085405	-0.563661	0.00564325	0.0523834	-0.377414	0.0582225	0.593785	-0.26145	0.18568	0.609488	-0.577344	0.00514552	0.0466527	-0.172244	0.382976	0.899192
ENSG00000007306.15	CEACAM7	-0.126338	0.699153	0.857348	0.0610288	0.86223	0.944922	0.691991	0.0435298	0.202956	0.0330114	0.91784	0.95536	0.248643	0.471734	0.633195	0.0862309	0.80062	0.966419	0.156539	0.624858	0.888637	0.374706	0.286667	0.43993	0.148731	0.671801	0.950588
ENSG00000007341.19	ST7L	0.134691	0.370602	0.618287	0.19767	0.190579	0.436869	-0.00989225	0.947268	0.979688	0.177348	0.237412	0.427106	0.178667	0.234979	0.404194	0.090139	0.541932	0.914068	-0.0205528	0.891243	0.972262	0.229443	0.132906	0.263168	0.0662002	0.658571	0.948195
ENSG00000007376.8	RPUSD1	-0.122493	0.489416	0.72032	0.00482136	0.978165	0.993298	-0.0306987	0.862909	0.945205	-0.482936	0.0087092	0.0564331	-0.261875	0.142956	0.294179	-0.140663	0.426718	0.877948	-0.225223	0.20633	0.62559	-0.339957	0.0614356	0.162904	-0.0602747	0.734398	0.960434
ENSG00000007384.15	RHBDF1	0.180639	0.174712	0.412174	0.22662	0.0892485	0.28412	0.0830044	0.529584	0.759277	0.0229397	0.861757	0.924794	-0.135352	0.306426	0.479259	0.0843602	0.521767	0.907434	0.0567066	0.667294	0.903441	-0.117896	0.373671	0.527455	-0.0723705	0.583744	0.936887
ENSG00000007392.16	LUC7L	0.424719	1.70215e-05	0.0017057	0.422023	1.78036e-05	0.00144732	0.247839	0.00732985	0.0645665	0.336046	0.000433729	0.0108814	0.293901	0.00174552	0.031835	-0.0537425	0.546198	0.915339	0.319024	0.000783193	0.0837205	0.26382	0.00465781	0.0446898	-0.0324979	0.715641	0.958298
ENSG00000007402.11	CACNA2D2	0.361453	0.225502	0.474992	-0.0728099	0.786464	0.906148	-0.435443	0.105785	0.334206	-0.187824	0.542611	0.707752	-0.78603	0.00703292	0.0571849	-0.248388	0.334911	0.851524	0.00451124	0.988243	0.997667	-0.186224	0.501133	0.640864	-0.35694	0.183123	0.855128
ENSG00000007516.14	BAIAP3	-0.253081	0.140268	0.365993	0.118166	0.485703	0.721209	0.372072	0.0322542	0.169617	-0.347302	0.045086	0.150985	-0.126895	0.454595	0.618623	0.113169	0.505277	0.901756	-0.280489	0.103101	0.501589	-0.245261	0.152334	0.287694	0.0587061	0.729769	0.959917
ENSG00000007520.4	TSR3	-0.474549	0.062705	0.233458	-0.240239	0.336905	0.596362	0.172095	0.494473	0.735526	-0.677158	0.0091909	0.0581926	-0.467409	0.0661892	0.185602	-0.275616	0.273679	0.821729	-0.380738	0.13118	0.54203	-0.581201	0.0251986	0.0985586	-0.1405	0.577458	0.935354
ENSG00000007541.17	PIGQ	0.0165381	0.9058	0.959911	0.171014	0.223195	0.478697	0.165343	0.239692	0.518388	-0.178373	0.205444	0.391761	-0.223746	0.11367	0.256141	-0.146133	0.297664	0.835567	-0.0571388	0.682764	0.907538	-0.276817	0.0525744	0.149124	-0.164285	0.243877	0.876316
ENSG00000007545.16	CRAMP1	0.0192518	0.841456	0.930512	0.116931	0.225637	0.480879	0.0615435	0.52178	0.754328	-0.041639	0.665322	0.799523	-0.128906	0.183399	0.343659	-0.0409089	0.668626	0.945561	-0.0111569	0.907679	0.977988	-0.0634385	0.511612	0.649856	-0.0975174	0.312769	0.888753
ENSG00000007866.21	TEAD3	0.0302108	0.807625	0.915701	0.129393	0.297593	0.558595	0.0321782	0.794946	0.915759	-0.0438452	0.723709	0.837817	-0.110281	0.37471	0.546328	0.064951	0.599434	0.931131	0.00181827	0.988294	0.997667	-0.14915	0.232496	0.383141	-0.0743652	0.548987	0.930956
ENSG00000007923.16	DNAJC11	0.0988645	0.280995	0.533055	0.118931	0.196272	0.443947	0.149959	0.106203	0.33478	-0.0674677	0.460807	0.644872	-0.0402561	0.659615	0.781136	-0.0079473	0.930682	0.991726	-0.0164727	0.856719	0.962504	-0.0235579	0.797205	0.869366	0.0312993	0.733054	0.960392
ENSG00000007933.13	FMO3	0.25615	0.100289	0.303039	0.308806	0.0480897	0.200152	0.268524	0.0845642	0.295125	0.31297	0.0451138	0.151027	0.208188	0.178429	0.337292	0.159414	0.296709	0.835513	0.281942	0.0699442	0.446042	0.25222	0.108378	0.230905	0.165987	0.285698	0.883891
ENSG00000007944.15	MYLIP	-0.0570984	0.510816	0.735751	-0.123019	0.155258	0.389465	-0.214838	0.0152013	0.104855	-0.0941125	0.279716	0.475185	-0.0737556	0.390063	0.561004	0.191916	0.0276173	0.46791	-0.0487285	0.574035	0.86527	-0.0392331	0.648118	0.760055	0.192647	0.0277028	0.626211
ENSG00000007952.18	NOX1	0.37516	0.222607	0.471388	1.34444	0.000116274	0.00516042	1.50134	7.87653e-06	0.00047158	0.251032	0.412846	0.602078	0.616888	0.0733559	0.197244	0.233653	0.466347	0.889593	0.529482	0.0839764	0.470066	1.42871	5.77088e-05	0.00937921	0.743477	0.0223287	0.589729
ENSG00000008018.9	PSMB1	-0.00346816	0.967728	0.98681	-0.117607	0.174174	0.41374	-0.0445971	0.603736	0.808048	-0.0823829	0.338743	0.533096	-0.115267	0.182315	0.342484	-0.167672	0.0547628	0.5889	0.0429521	0.616512	0.884965	-0.107891	0.21288	0.361199	0.041772	0.62667	0.945364
ENSG00000008083.14	JARID2	-0.149959	0.127035	0.345992	-0.0903289	0.353115	0.610849	0.0832988	0.39516	0.662852	-0.140944	0.150423	0.321684	-0.109619	0.260774	0.43191	0.125495	0.200338	0.777831	-0.113382	0.245585	0.661253	-0.208351	0.0364195	0.121435	0.0591988	0.545153	0.930205
ENSG00000008086.13	CDKL5	-0.0600583	0.62703	0.813903	-0.139357	0.260032	0.518134	-0.0999404	0.417588	0.679333	0.114691	0.352273	0.545811	0.0837106	0.494586	0.65328	0.0366123	0.76396	0.960211	0.0653081	0.595813	0.874728	0.0657619	0.593748	0.717155	-0.0539276	0.661259	0.948518
ENSG00000008128.23	CDK11A	0.156028	0.599035	0.797722	0.0135981	0.962605	0.987798	0.366321	0.20785	0.480878	-0.214886	0.476652	0.657935	-0.43621	0.145885	0.297966	-0.399063	0.177387	0.762551	-0.11571	0.701907	0.915359	-0.502404	0.106063	0.227495	-0.259538	0.386351	0.901011
ENSG00000008130.15	NADK	0.0843038	0.435518	0.676268	0.090792	0.400374	0.651484	0.219422	0.0459845	0.209442	-0.147297	0.175765	0.354772	-0.251651	0.0229589	0.103554	-0.0880209	0.415167	0.875725	-0.0279681	0.795253	0.94371	-0.200178	0.0681445	0.174014	-0.109537	0.312487	0.888753
ENSG00000008226.20	DLEC1	0.324993	0.0106301	0.0863683	0.158342	0.200261	0.448902	0.259712	0.0384094	0.188244	0.287047	0.0230767	0.100261	0.0258533	0.832989	0.898274	0.118001	0.338011	0.851974	0.145864	0.2389	0.656632	-0.141769	0.251537	0.403117	-0.072402	0.556292	0.930956
ENSG00000008256.16	CYTH3	-0.14411	0.139698	0.365476	-0.0793013	0.412204	0.66192	-0.208266	0.0358383	0.180717	-0.245891	0.0135361	0.0734947	-0.0546053	0.571228	0.714015	0.0195264	0.83922	0.972896	-0.15125	0.12124	0.528189	-0.025159	0.794813	0.867665	-0.0686873	0.479443	0.920431
ENSG00000008277.14	ADAM22	0.334332	0.261069	0.51197	0.458479	0.137837	0.36421	-0.210433	0.481512	0.72769	0.434508	0.140597	0.307346	1.06313	0.000752964	0.0216976	0.276826	0.329876	0.850008	0.29073	0.326998	0.724532	0.714023	0.0228182	0.0939992	0.105472	0.720201	0.958768
ENSG00000008282.8	SYPL1	-0.177168	0.269446	0.521301	-0.207169	0.199428	0.448	-0.219372	0.173616	0.43767	-0.0383693	0.809389	0.892039	0.157454	0.326167	0.49964	-0.146158	0.360288	0.85835	-0.0320114	0.840503	0.958868	0.185118	0.250755	0.402233	0.123143	0.44054	0.911973
ENSG00000008283.16	CYB561	-0.124357	0.29919	0.551546	-0.0218461	0.854191	0.94146	0.100728	0.398959	0.666763	-0.360353	0.00381648	0.0348367	-0.242988	0.0454202	0.148375	-0.133045	0.266271	0.818167	-0.154213	0.199088	0.619314	-0.251828	0.0386976	0.125811	-0.0206556	0.862267	0.983259
ENSG00000008294.21	SPAG9	-0.113097	0.23205	0.481489	-0.0853327	0.365282	0.621541	-0.065935	0.483754	0.729545	0.0266994	0.775876	0.87125	0.123178	0.192545	0.354228	0.122058	0.195982	0.77423	-0.0498825	0.595509	0.874688	0.108583	0.250837	0.402318	0.0836271	0.374735	0.897481
ENSG00000008300.17	CELSR3	-0.392658	0.0653317	0.239019	0.00952803	0.963291	0.988042	-0.0226971	0.915053	0.965732	0.01744	0.931969	0.96339	-0.408994	0.0563636	0.168915	0.0367655	0.859902	0.976822	-0.0904162	0.660738	0.902294	-0.313444	0.146046	0.279808	-0.0478174	0.822518	0.976607
ENSG00000008311.15	AASS	0.434234	0.0172624	0.113516	0.548637	0.00315867	0.0408897	0.473684	0.00944358	0.0766998	0.5783	0.00180628	0.02323	0.644394	0.000621469	0.019968	0.326041	0.0676764	0.616662	0.368727	0.0416915	0.391356	0.670784	0.000426778	0.0195383	0.279105	0.120287	0.813815
ENSG00000008323.15	PLEKHG6	-0.378507	0.00133374	0.026708	-0.298092	0.00934223	0.0780958	-0.236551	0.0368015	0.183356	-0.311167	0.00717776	0.0502066	-0.305018	0.00788972	0.0605899	-0.0877646	0.426742	0.877948	-0.23971	0.0355594	0.373844	-0.36326	0.00190102	0.0313601	-0.104714	0.345584	0.891784
ENSG00000008324.11	SS18L2	0.0620056	0.685145	0.849281	0.0272586	0.854849	0.941737	-0.207238	0.168515	0.429888	-0.0121764	0.93641	0.965447	-0.0383664	0.796387	0.87526	-0.157844	0.285541	0.829483	0.145697	0.339486	0.732991	0.0749702	0.618125	0.736619	0.0650944	0.659822	0.948318
ENSG00000008382.15	MPND	-0.0834405	0.726436	0.871589	-0.207968	0.371797	0.626688	0.228203	0.339586	0.6151	-0.250846	0.296998	0.493161	-0.769059	0.00206083	0.0346837	-0.292995	0.224622	0.792217	-0.319618	0.188941	0.610538	-0.942013	0.000334136	0.0181088	-0.214984	0.380812	0.898813
ENSG00000008394.13	MGST1	-0.0858293	0.552566	0.765943	-0.19494	0.180933	0.42274	-0.15837	0.275132	0.555278	-0.0182445	0.899288	0.946204	0.0487448	0.735548	0.834132	-0.0847561	0.556883	0.917976	-0.0151006	0.916594	0.978945	0.172202	0.236246	0.386945	0.165479	0.254132	0.878655
ENSG00000008405.12	CRY1	-0.107439	0.389423	0.635881	0.18758	0.135844	0.361828	-0.0451469	0.714375	0.875348	0.110209	0.373929	0.566535	0.519521	0.000103055	0.00837774	0.160214	0.193441	0.773011	0.0853005	0.491232	0.823615	0.437926	0.000897972	0.0246825	0.167693	0.176652	0.849791
ENSG00000008438.5	PGLYRP1	-0.0554978	0.874964	0.946071	0.688982	0.0408111	0.182656	0.642304	0.052396	0.224997	-0.136268	0.698337	0.821721	0.580424	0.0847877	0.214383	0.067693	0.839661	0.972896	0.172376	0.616559	0.884965	0.307255	0.384606	0.536903	-0.0727887	0.836045	0.977428
ENSG00000008441.16	NFIX	-0.281089	0.00836479	0.075556	-0.397396	0.000302767	0.00938048	-0.192376	0.0661403	0.255759	-0.319734	0.00296925	0.0304872	-0.273445	0.0100189	0.0685273	0.0571876	0.577527	0.923534	-0.238654	0.0237098	0.333242	-0.357484	0.00101643	0.0257823	-0.086464	0.401963	0.903993
ENSG00000008513.16	ST3GAL1	-0.204034	0.0188577	0.118551	-0.200382	0.0207092	0.122745	-0.0942985	0.266726	0.547463	-0.275193	0.00193316	0.0241761	-0.248524	0.00466471	0.0481468	-0.215196	0.0133715	0.352764	-0.124103	0.145582	0.560834	-0.246484	0.00508013	0.0464072	-0.165043	0.0549487	0.733358
ENSG00000008516.17	MMP25	0.0834755	0.738781	0.87888	-0.244344	0.311883	0.573419	0.220518	0.364142	0.63611	0.125411	0.614566	0.76318	-0.320203	0.186705	0.34743	-0.0558845	0.816262	0.96932	0.0466412	0.85225	0.961279	-0.425185	0.0913218	0.207169	-0.13881	0.577407	0.935354
ENSG00000008517.17	IL32	0.333142	0.193322	0.435996	1.06821	5.00488e-05	0.00292728	1.56859	6.68524e-08	1.10725e-05	-0.100301	0.697736	0.821386	0.379983	0.126604	0.273451	-0.0251189	0.922152	0.9899	0.284409	0.264514	0.674977	0.275494	0.273785	0.426982	-0.147002	0.582237	0.936165
ENSG00000008710.20	PKD1	0.152708	0.329838	0.582849	0.201823	0.197799	0.445922	0.385103	0.0163851	0.110075	-0.110821	0.477953	0.659064	-0.263016	0.0955926	0.230363	-0.104667	0.501948	0.901178	-0.0735268	0.63778	0.894147	-0.353979	0.0268111	0.101657	-0.191996	0.221313	0.871589
ENSG00000008735.14	MAPK8IP2	-0.32686	0.136685	0.360681	0.149634	0.492926	0.727649	0.670658	0.00337254	0.0386349	-0.274628	0.204792	0.390949	-0.0641117	0.769555	0.857465	0.238227	0.280184	0.826263	-0.140047	0.513648	0.835405	0.033402	0.880786	0.925379	0.0206648	0.928076	0.989875
ENSG00000008838.20	MED24	-0.0720977	0.421682	0.663476	0.0176887	0.843044	0.93688	0.0907883	0.312837	0.590804	-0.169349	0.0628084	0.184531	-0.0803844	0.370236	0.542416	-0.038796	0.664533	0.945291	-0.0790978	0.378148	0.756767	-0.145424	0.109066	0.232003	-0.0379067	0.672456	0.950588
ENSG00000008853.17	RHOBTB2	-0.000350167	0.997981	0.999087	-0.0819344	0.543978	0.762326	-0.028799	0.833132	0.931413	-0.128538	0.341847	0.535983	-0.163471	0.229167	0.39766	0.000952349	0.994386	0.99844	-0.101487	0.452332	0.802905	-0.323386	0.0214306	0.0910119	0.0147962	0.913679	0.987912
ENSG00000008869.12	HEATR5B	0.0603066	0.516643	0.739815	-0.0036049	0.968922	0.990415	-0.0314389	0.734355	0.886046	0.133943	0.152481	0.32413	0.17621	0.061007	0.176806	0.165636	0.0771572	0.639184	0.0933186	0.316652	0.718128	0.203227	0.0321003	0.112831	0.139736	0.135364	0.821233
ENSG00000008952.17	SEC62	0.000314111	0.998164	0.999179	-0.203279	0.141611	0.369662	-0.271357	0.051534	0.223212	0.0522307	0.702557	0.824447	0.159546	0.24591	0.415788	-0.115593	0.398076	0.872003	0.0553529	0.685898	0.908936	0.200018	0.14786	0.282186	0.122288	0.371777	0.897481
ENSG00000008988.9	RPS20	-0.160871	0.353876	0.603019	-0.323921	0.0652174	0.23743	-0.00588001	0.972877	0.990084	-0.310579	0.0768548	0.209509	-0.384936	0.0295429	0.118212	-0.315784	0.0720074	0.627392	-0.116787	0.499507	0.828166	-0.481781	0.00730352	0.0534847	-0.0993631	0.566038	0.93206
ENSG00000009307.16	CSDE1	-0.0910384	0.382215	0.629324	-0.210969	0.0463504	0.196466	-0.292417	0.00671558	0.0610013	-0.0184725	0.858657	0.922697	0.0538755	0.603904	0.738401	0.0032057	0.975331	0.996645	0.0525614	0.612874	0.883731	0.133251	0.202677	0.349075	0.175037	0.0961121	0.782149
ENSG00000009335.18	UBE3C	-0.166222	0.0217116	0.128902	-0.171325	0.0181274	0.114407	-0.244696	0.00103941	0.0170718	-0.0981494	0.167452	0.344308	-0.114286	0.109081	0.250045	0.0299017	0.670926	0.945561	-0.0548934	0.436995	0.792998	-0.0305223	0.665217	0.774063	0.0988164	0.164627	0.841999
ENSG00000009413.16	REV3L	0.0409306	0.828789	0.924679	0.0920468	0.626274	0.815946	0.144941	0.443024	0.698984	0.25782	0.175208	0.35422	0.438151	0.0236284	0.105132	0.328019	0.0849857	0.656546	0.0157862	0.933432	0.982345	0.374583	0.0520052	0.147935	0.231226	0.223266	0.871589
ENSG00000009709.12	PAX7	-0.539957	0.182627	0.422516	-0.080341	0.844064	0.937197	0.27523	0.497599	0.737266	-0.625341	0.126059	0.286987	-0.44435	0.280572	0.451968	-0.0457016	0.908976	0.987296	-0.702586	0.0888503	0.479344	-0.0389551	0.925552	0.955697	0.00081755	0.998574	0.999914
ENSG00000009724.17	MASP2	0.57711	0.0132521	0.0971677	0.488677	0.0325058	0.158304	0.32204	0.148795	0.402353	0.718746	0.00221013	0.0257771	0.581063	0.0112955	0.0729517	0.383024	0.0826609	0.651881	0.350647	0.127581	0.536668	0.674857	0.0039287	0.0415668	0.279529	0.212002	0.867163
ENSG00000009765.15	IYD	-0.0371152	0.857205	0.938899	-0.170898	0.428785	0.67456	0.288902	0.206996	0.480281	-0.060504	0.768579	0.86701	0.00962302	0.964097	0.978396	-0.295545	0.205348	0.779935	0.0990702	0.628514	0.889517	0.104401	0.628276	0.744732	0.188236	0.413911	0.904079
ENSG00000009780.15	FAM76A	-0.0203888	0.842861	0.931245	-0.0674744	0.511292	0.740045	-0.102279	0.319608	0.597352	0.285401	0.00705443	0.0496894	0.10387	0.310786	0.483348	0.0501065	0.620817	0.935784	0.0797651	0.437994	0.793805	0.0656283	0.524248	0.660275	0.0236082	0.81716	0.975844
ENSG00000009830.11	POMT2	0.149311	0.0802508	0.267566	0.151	0.0764876	0.260668	0.0323104	0.701114	0.868891	0.0459598	0.584973	0.741075	-0.0371051	0.658909	0.780926	0.0579852	0.489684	0.896288	0.070279	0.40469	0.773576	-0.0348584	0.679524	0.784223	-0.0456893	0.587989	0.938601
ENSG00000009844.16	VTA1	-0.19672	0.188015	0.42966	-0.0751904	0.612337	0.808128	-0.207717	0.165469	0.424745	-0.0182875	0.901206	0.947103	0.105624	0.47597	0.637143	0.15691	0.288552	0.832499	0.0165875	0.910416	0.97812	0.301829	0.0458234	0.138131	0.254509	0.0890785	0.782149
ENSG00000009950.16	MLXIPL	-0.123798	0.412458	0.655333	-0.0145678	0.921698	0.970733	-0.203806	0.179393	0.446581	0.0542313	0.717692	0.833635	-0.262063	0.0829221	0.211677	0.0125742	0.932525	0.992446	-0.107667	0.474947	0.814747	-0.263953	0.0825853	0.194406	-0.209294	0.16795	0.844487
ENSG00000009954.11	BAZ1B	-0.13956	0.0373669	0.17611	-0.257956	0.00024504	0.00810186	-0.121445	0.0686919	0.2612	-0.107395	0.105784	0.256423	-0.00103131	0.987427	0.992355	0.0570146	0.385162	0.865411	-0.129883	0.0519397	0.413147	-0.122484	0.0664081	0.171183	0.0104903	0.872805	0.983992
ENSG00000010017.13	RANBP9	-0.201766	0.046129	0.196798	-0.0829425	0.404574	0.655533	-0.0711228	0.474779	0.722358	0.0865054	0.382165	0.573504	0.232227	0.0220461	0.101035	0.206866	0.0399684	0.533373	-0.0826296	0.40499	0.773576	0.14283	0.154231	0.290063	0.123467	0.216197	0.869191
ENSG00000010030.14	ETV7	-0.384127	0.0685194	0.245239	0.147609	0.466739	0.706548	0.574235	0.00534349	0.0526681	-0.564145	0.00885241	0.0570689	-0.107225	0.59879	0.734428	0.0530214	0.790107	0.963714	-0.33455	0.108954	0.510544	-0.114571	0.579621	0.70577	-0.0231714	0.908772	0.987214
ENSG00000010072.16	SPRTN	0.0143158	0.894157	0.954536	-0.06585	0.541033	0.760002	0.0291748	0.786045	0.912168	0.0888555	0.408462	0.598195	0.211269	0.052229	0.161056	0.152809	0.154917	0.741586	0.0255622	0.812025	0.948192	0.115361	0.287284	0.440534	0.14479	0.181019	0.851837
ENSG00000010165.20	METTL13	-0.186072	0.0699328	0.247786	-0.196251	0.0556041	0.216902	-0.0843765	0.405266	0.671163	-0.3598	0.000788576	0.0149948	-0.407017	0.000177302	0.0106885	-0.0547097	0.587197	0.926911	-0.189579	0.0647556	0.436682	-0.313333	0.00307035	0.0380717	0.0485362	0.631145	0.945364
ENSG00000010219.13	DYRK4	-0.0490294	0.768385	0.895366	0.0765331	0.642547	0.825816	-0.108279	0.513332	0.748709	0.0685916	0.676997	0.807958	0.167084	0.309908	0.482589	-0.148474	0.364946	0.858622	-0.0892869	0.591671	0.872225	0.0705911	0.673162	0.780183	-0.167312	0.317931	0.888753
ENSG00000010244.18	ZNF207	0.287909	0.0136877	0.0989284	0.256963	0.0265083	0.140611	0.0746132	0.508751	0.744885	0.411004	0.000627001	0.0133234	0.347741	0.00324199	0.0419218	0.0478106	0.671208	0.945561	0.202414	0.0781809	0.458308	0.43633	0.000313288	0.0176906	0.0172433	0.878415	0.983992
ENSG00000010256.11	UQCRC1	-0.262276	0.0382183	0.178101	-0.249732	0.0476059	0.198891	-0.174509	0.162731	0.421419	-0.421013	0.0012726	0.0192739	-0.430544	0.00100526	0.0248265	-0.102891	0.406703	0.873545	-0.203659	0.104147	0.503674	-0.419552	0.00132952	0.0280052	0.0492416	0.690755	0.954013
ENSG00000010270.13	STARD3NL	-0.0886991	0.279326	0.531139	-0.218247	0.00967743	0.0797224	-0.270031	0.00166446	0.023726	-0.0268094	0.741633	0.849348	0.025278	0.755278	0.847964	-0.172638	0.0370229	0.52229	-0.0125064	0.877806	0.968647	-0.0316055	0.69864	0.798073	0.06063	0.455956	0.9148
ENSG00000010278.14	CD9	-0.395265	1.8945e-06	0.000363797	-0.43131	3.34327e-07	7.89993e-05	-0.462475	7.50848e-08	1.20968e-05	-0.279189	0.000372942	0.0102245	-0.281883	0.00033252	0.0148937	-0.0610638	0.406787	0.873545	-0.145326	0.0521336	0.413147	-0.265793	0.000663663	0.0220251	-0.0395547	0.590539	0.939069
ENSG00000010282.15	HHATL	0.826375	0.0150541	0.104436	0.703782	0.0385197	0.177035	0.0882641	0.80454	0.920528	0.252859	0.460219	0.644518	-0.370565	0.301155	0.473985	-0.0230811	0.947183	0.993755	0.407591	0.232665	0.651928	-0.175689	0.630264	0.746328	-0.367505	0.324538	0.888753
ENSG00000010292.13	NCAPD2	-0.0976892	0.152891	0.383299	-0.236003	0.000958866	0.0193461	-0.0874125	0.200379	0.472649	-0.0810692	0.233488	0.422683	-0.119689	0.0803372	0.207996	0.0248551	0.712392	0.954921	-0.046038	0.49656	0.825751	-0.138122	0.0454244	0.137563	0.0671562	0.322893	0.888753
ENSG00000010295.19	IFFO1	0.138192	0.507448	0.733463	0.235507	0.266464	0.526403	0.420352	0.0527599	0.225903	-0.0845847	0.685902	0.813716	-0.0509619	0.810424	0.884162	-0.0184354	0.930961	0.991726	0.117517	0.573035	0.864724	0.0475959	0.826412	0.888681	0.120431	0.580196	0.935354
ENSG00000010310.9	GIPR	0.194115	0.143902	0.370386	0.175713	0.181424	0.423604	0.170725	0.19494	0.466693	0.203462	0.125432	0.286052	-0.16397	0.212686	0.378588	-0.0439041	0.736268	0.956385	0.139024	0.292592	0.700186	-0.259089	0.0524584	0.148842	-0.0379661	0.771552	0.966116
ENSG00000010318.21	PHF7	-0.195995	0.0910276	0.287813	0.0564533	0.621211	0.81254	0.00175406	0.987867	0.995667	-0.0739123	0.515992	0.688637	-0.0293163	0.797362	0.87606	0.0195076	0.864124	0.977038	-0.105204	0.357365	0.742477	-0.0698911	0.545607	0.677701	0.0450341	0.696477	0.955052
ENSG00000010322.16	NISCH	0.10178	0.307446	0.559917	0.100713	0.311523	0.573106	0.0333118	0.736837	0.887469	0.0310973	0.7538	0.857764	-0.115361	0.2474	0.417365	-0.0925024	0.352346	0.856687	0.041011	0.679389	0.90642	-0.131072	0.189999	0.334077	-0.10964	0.271632	0.880349
ENSG00000010361.14	FUZ	-0.0855832	0.533889	0.751538	-0.00153681	0.990977	0.99683	0.204236	0.14018	0.389711	-0.161296	0.243687	0.433748	-0.0422507	0.756411	0.84864	0.074583	0.585392	0.926658	-0.0933816	0.497534	0.826285	-0.317525	0.0242987	0.0970527	0.0716964	0.602217	0.941358
ENSG00000010404.18	IDS	-0.0902013	0.497395	0.72681	-0.00623478	0.962395	0.987785	0.125322	0.347983	0.621753	-0.0401447	0.761738	0.863059	-0.199821	0.135673	0.285051	0.0610005	0.645667	0.941566	-0.112302	0.39866	0.769737	-0.27654	0.0421769	0.131634	-0.00485032	0.970993	0.996161
ENSG00000010539.11	ZNF200	0.393997	0.00267313	0.0407337	0.237678	0.0603061	0.227829	0.119078	0.332936	0.608403	0.419991	0.00140952	0.0203251	0.356135	0.00566924	0.0524036	-0.0923336	0.450393	0.884263	0.289327	0.024571	0.336772	0.436486	0.00093555	0.0249321	-0.0673494	0.585224	0.937089
ENSG00000010610.10	CD4	0.226249	0.0902457	0.286619	0.249458	0.060988	0.228989	0.210323	0.116957	0.354432	0.242813	0.0693729	0.196488	0.251028	0.0591029	0.173426	0.3693	0.00685175	0.265124	0.0875755	0.50743	0.832886	0.0100958	0.939021	0.964311	0.115914	0.386395	0.901011
ENSG00000010626.15	LRRC23	0.0433949	0.697335	0.856422	0.10986	0.326797	0.586837	0.417931	0.00044841	0.00926488	0.00875766	0.937407	0.965913	0.0748281	0.503047	0.659663	-0.0067472	0.95178	0.99421	-0.0668724	0.549717	0.85244	-0.229805	0.0442471	0.135361	-0.0517199	0.644213	0.947266
ENSG00000010704.18	HFE	-0.301854	0.00089529	0.0206394	-0.11057	0.201626	0.450424	0.00837523	0.922098	0.969702	-0.173373	0.0467174	0.154349	-0.0680873	0.428331	0.59551	-0.230003	0.00939795	0.305047	-0.165939	0.0567657	0.422127	0.0238311	0.782014	0.859037	-0.123099	0.156263	0.83639
ENSG00000010803.16	SCMH1	0.1142	0.320407	0.574372	0.043881	0.699196	0.858004	0.0586179	0.608145	0.810929	0.178398	0.122452	0.281465	-0.155415	0.175804	0.333862	0.191721	0.0954236	0.671914	0.131967	0.251162	0.663707	-0.0280883	0.805817	0.875149	0.113393	0.323158	0.888753
ENSG00000010810.17	FYN	-0.231585	0.176203	0.414364	-0.275723	0.0979288	0.300518	0.0286534	0.864059	0.945637	0.0305364	0.854404	0.919921	-0.137148	0.400178	0.569794	-0.0799956	0.628415	0.937891	-0.200903	0.235683	0.654363	-0.3248	0.0564684	0.155273	-0.180274	0.290049	0.883891
ENSG00000010818.10	HIVEP2	-0.150005	0.244925	0.494708	-0.236552	0.069425	0.245824	-0.177163	0.172518	0.436062	0.0602107	0.637813	0.779647	0.101276	0.429262	0.596377	0.33627	0.0109553	0.328504	-0.0382564	0.764898	0.935445	0.00845166	0.947395	0.969384	0.132268	0.305213	0.887078
ENSG00000011007.12	ELOA	-0.0458047	0.525744	0.746035	-0.144422	0.0491925	0.202366	-0.0210292	0.770841	0.904702	-0.0416107	0.563757	0.723873	-0.00477805	0.946978	0.969414	0.0962473	0.184502	0.766646	-0.0700572	0.332979	0.728777	-0.0164924	0.819028	0.883972	0.033689	0.640908	0.946335
ENSG00000011009.11	LYPLA2	-0.210839	0.118637	0.333345	0.023622	0.859023	0.943807	0.00533449	0.968044	0.987958	-0.419136	0.00274035	0.0290631	-0.267649	0.0488624	0.155254	-0.0725653	0.586015	0.926658	-0.172877	0.198372	0.618132	-0.2676	0.0493387	0.143665	-0.0518803	0.69732	0.955197
ENSG00000011021.23	CLCN6	0.327419	0.00753701	0.0714892	0.402682	0.00126207	0.0231297	0.20093	0.0952962	0.315494	0.285051	0.0189095	0.0887955	0.0748732	0.52838	0.67976	0.232262	0.0540083	0.585762	0.119242	0.315542	0.718128	0.215359	0.0745427	0.183428	-0.0202573	0.865101	0.983767
ENSG00000011028.14	MRC2	-0.168542	0.399704	0.644429	0.0403713	0.838632	0.934379	0.161769	0.421676	0.683147	-0.335741	0.09736	0.243368	-0.263265	0.189954	0.351321	-0.111046	0.579563	0.923933	0.0989965	0.618124	0.885767	-0.150753	0.45074	0.597636	-0.206616	0.306497	0.887134
ENSG00000011105.14	TSPAN9	-0.213321	0.148065	0.376905	0.00463657	0.97454	0.991891	0.0830677	0.572106	0.788426	-0.531194	0.000640999	0.0133424	-0.333162	0.026369	0.111238	-0.0326756	0.823237	0.971297	-0.107662	0.459952	0.806421	-0.298869	0.0466283	0.139186	0.018692	0.898816	0.986597
ENSG00000011114.15	BTBD7	-0.0588978	0.481401	0.714368	-0.157849	0.0633169	0.233528	-0.112043	0.184622	0.453858	0.0650242	0.436248	0.622479	0.0563753	0.499545	0.656746	0.175986	0.0386231	0.52774	-0.0152873	0.854495	0.961892	0.0678309	0.418383	0.568066	0.171807	0.0439304	0.696987
ENSG00000011132.12	APBA3	-0.126326	0.473812	0.707872	0.139291	0.424239	0.671043	0.257114	0.145621	0.39838	-0.37903	0.0358392	0.130553	-0.302067	0.0890561	0.22092	-0.140965	0.421194	0.87671	-0.134822	0.443959	0.798089	-0.253915	0.154157	0.290019	-0.265235	0.138265	0.821233
ENSG00000011143.17	MKS1	0.102269	0.195384	0.438803	0.0210817	0.786552	0.906148	0.0664516	0.395025	0.662794	0.0753302	0.338208	0.532515	-0.0103496	0.894128	0.937634	-0.0195964	0.800848	0.966473	0.0367635	0.639239	0.894794	-0.087247	0.267472	0.420299	0.00550973	0.943715	0.992187
ENSG00000011198.10	ABHD5	-0.0915115	0.455186	0.692563	-0.12724	0.301626	0.562461	-0.225287	0.0707208	0.265734	0.073143	0.548502	0.712441	0.144974	0.238129	0.407721	0.0328064	0.787461	0.963714	0.0158222	0.896739	0.973755	0.265151	0.034236	0.116994	0.206888	0.0943981	0.782149
ENSG00000011201.12	ANOS1	-0.5195	3.46209e-05	0.00267926	-0.622925	1.31835e-06	0.000231324	-0.553889	1.13386e-05	0.000637913	-0.337086	0.00445864	0.0379224	-0.324647	0.00560093	0.0521902	-0.268497	0.0197044	0.417704	-0.282333	0.0158733	0.293946	-0.159298	0.162889	0.300481	-0.0470909	0.67495	0.951437
ENSG00000011243.18	AKAP8L	0.061856	0.573044	0.780548	-0.0224332	0.837104	0.933453	-0.0619641	0.571078	0.787439	0.00308897	0.977479	0.988182	-0.236377	0.0344336	0.127557	-0.189999	0.0859988	0.658959	-0.0600216	0.584476	0.868529	-0.242516	0.030599	0.109506	-0.206664	0.0631664	0.744765
ENSG00000011258.16	MBTD1	0.232517	0.107424	0.314828	0.114685	0.421089	0.668268	-0.0401566	0.776193	0.90659	0.367113	0.0123289	0.0696503	0.35183	0.0158393	0.0850987	-0.0191608	0.891405	0.983454	0.156453	0.275235	0.685373	0.427337	0.00399146	0.0418603	0.13671	0.333967	0.8897
ENSG00000011260.14	UTP18	0.106285	0.32751	0.580782	0.0840311	0.439346	0.683231	-0.0300508	0.780217	0.908834	-0.0281643	0.794407	0.882055	0.206532	0.0603058	0.17552	-0.125647	0.244279	0.804034	0.0443744	0.681451	0.907135	0.0820013	0.453101	0.599735	0.0336364	0.754698	0.963969
ENSG00000011275.18	RNF216	-0.0508126	0.467928	0.703377	-0.0596	0.394309	0.646434	0.036423	0.602684	0.807396	-0.177556	0.0137628	0.0742931	-0.0750181	0.284425	0.45612	0.0223577	0.748262	0.958817	-0.0464325	0.506777	0.832637	-0.0996221	0.158566	0.295303	0.0137603	0.844024	0.979491
ENSG00000011295.16	TTC19	0.0317275	0.745715	0.882806	0.0337846	0.730231	0.875548	-0.0353907	0.717145	0.877036	0.0947402	0.334161	0.528609	0.0840834	0.391768	0.562271	-0.129379	0.1879	0.76787	0.0981012	0.317688	0.718128	0.213222	0.0336096	0.115857	-0.0550414	0.573614	0.934301
ENSG00000011304.20	PTBP1	-0.237823	0.0688619	0.245745	-0.098855	0.442442	0.686207	0.00243418	0.984887	0.994596	-0.2887	0.0283577	0.113471	-0.226219	0.0829336	0.211677	0.0341782	0.790107	0.963714	-0.175518	0.175835	0.599179	-0.264341	0.0440364	0.134958	-0.0767038	0.551322	0.930956
ENSG00000011332.19	DPF1	0.499878	0.0636499	0.235344	1.01321	0.000133374	0.00556155	0.993321	0.000205295	0.00524243	0.384014	0.154068	0.326113	0.676712	0.00877987	0.0642962	0.321836	0.209093	0.781591	0.562922	0.0370016	0.379046	0.645171	0.0143659	0.0744475	0.0954454	0.720618	0.958768
ENSG00000011347.10	SYT7	-0.337688	0.0134104	0.0976414	-0.306736	0.0228812	0.130261	-0.454704	0.00112791	0.0180568	-0.250602	0.0622099	0.183716	-0.348546	0.0102976	0.069548	-0.049167	0.707733	0.953798	-0.232534	0.082792	0.467125	-0.31299	0.0206267	0.0892015	-0.0417207	0.750846	0.962976
ENSG00000011376.12	LARS2	-0.222437	0.0188994	0.118603	-0.0508417	0.58229	0.789369	-0.144711	0.123559	0.364587	-0.345898	0.000434716	0.0108814	-0.0758035	0.412733	0.581342	-0.0424111	0.645686	0.941566	-0.158657	0.0890186	0.47951	-0.0608445	0.512685	0.650892	-0.074188	0.425522	0.909882
ENSG00000011405.13	PIK3C2A	0.00073469	0.996786	0.998667	0.0102503	0.955181	0.985163	-0.183909	0.315423	0.59318	0.17724	0.332628	0.52752	0.434291	0.0205482	0.0970047	0.246171	0.178906	0.763086	0.0808665	0.657602	0.900519	0.462812	0.0140747	0.0735137	0.17658	0.333838	0.8897
ENSG00000011422.12	PLAUR	-0.231153	0.232222	0.481508	0.038477	0.835473	0.932583	0.520229	0.00725465	0.0641231	-0.316143	0.104699	0.254426	-0.212979	0.256042	0.426503	-0.228938	0.229079	0.795436	-0.135461	0.478736	0.816099	-0.336193	0.0800285	0.191012	-0.339998	0.0807945	0.776401
ENSG00000011426.11	ANLN	0.342653	0.115526	0.32784	0.189746	0.370757	0.625776	1.36957	5.24319e-08	9.57936e-06	0.612227	0.00564975	0.0435704	0.71031	0.00128461	0.0273847	1.12273	2.85639e-06	0.00103308	0.465502	0.0330362	0.3666	0.589366	0.00714037	0.0529257	1.02811	1.53511e-05	0.0111522
ENSG00000011451.21	WIZ	-0.179763	0.197629	0.441217	0.0392075	0.776739	0.901701	-0.0118455	0.931937	0.973823	-0.289153	0.0407294	0.141837	-0.156809	0.260441	0.431439	0.0660919	0.633088	0.938519	-0.174142	0.211497	0.631164	-0.18479	0.186881	0.330059	-0.144322	0.301497	0.886695
ENSG00000011454.17	RABGAP1	-0.0273604	0.688039	0.850842	-0.185348	0.00857112	0.0741686	-0.141972	0.0411922	0.196104	0.0763298	0.264831	0.457887	-0.0599146	0.379841	0.551344	0.0677059	0.321057	0.84866	0.0292162	0.667986	0.903581	0.0225727	0.740203	0.829091	0.0433701	0.524461	0.925637
ENSG00000011478.12	QPCTL	0.149126	0.316577	0.570392	0.0575542	0.695606	0.856435	0.190955	0.201825	0.474118	-0.124469	0.405548	0.595502	-0.24574	0.1016	0.239505	-0.0260998	0.85969	0.976822	0.0232972	0.875336	0.968092	-0.279875	0.0667817	0.171672	-0.033266	0.824111	0.976607
ENSG00000011485.15	PPP5C	-0.20377	0.0788823	0.264964	-0.0283508	0.803432	0.915744	0.00935536	0.934851	0.974785	-0.203395	0.078982	0.21295	-0.0926515	0.417458	0.585531	0.0379269	0.739737	0.956539	-0.200016	0.0842373	0.470487	-0.220102	0.0588549	0.158861	0.0341742	0.765467	0.965523
ENSG00000011523.14	CEP68	-0.200748	0.0102491	0.0847281	-0.124657	0.102063	0.307404	-0.210795	0.00687561	0.061899	-0.161613	0.0361474	0.13111	0.0289543	0.699441	0.809475	-0.139638	0.0657371	0.611565	-0.114623	0.132705	0.544708	-0.065343	0.388494	0.540161	-0.172121	0.0255044	0.611089
ENSG00000011566.15	MAP4K3	0.12914	0.460956	0.697668	0.0584243	0.738619	0.880354	-0.179048	0.306032	0.585326	0.227474	0.195338	0.378833	0.482153	0.00772162	0.0599923	0.102461	0.553779	0.916404	0.144076	0.41064	0.77841	0.456176	0.0116824	0.0668299	0.128999	0.45806	0.915624
ENSG00000011590.14	ZBTB32	0.175282	0.480916	0.714041	0.317803	0.193867	0.441299	-0.313767	0.191512	0.463067	-0.185026	0.466663	0.64956	0.11661	0.633196	0.762952	-0.50225	0.0366128	0.520227	-0.254632	0.321052	0.720579	-0.101027	0.691221	0.792766	-0.659087	0.00971933	0.438827
ENSG00000011638.10	TMEM159	-0.268266	0.00276029	0.0413158	-0.339541	0.00019658	0.00706725	-0.144983	0.0922168	0.309755	-0.246021	0.00558027	0.0432795	-0.413373	1.07203e-05	0.00182678	-0.292894	0.00105366	0.0924403	-0.0852263	0.318976	0.718924	-0.24531	0.00557124	0.0485893	-0.0584735	0.491051	0.921619
ENSG00000012048.23	BRCA1	0.146217	0.389654	0.635943	0.368445	0.0339575	0.163088	0.712564	0.000103738	0.00318071	0.300521	0.0788314	0.212705	0.489042	0.00543426	0.0512163	0.566758	0.00143697	0.111171	0.231892	0.173258	0.596788	0.515705	0.00376477	0.0411594	0.535095	0.00277544	0.258875
ENSG00000012061.16	ERCC1	0.0291618	0.81854	0.920091	0.153714	0.22795	0.483336	0.272386	0.0363239	0.182154	-0.103695	0.4161	0.604856	-0.206406	0.108455	0.24945	-0.0499622	0.694562	0.95084	-0.01152	0.927735	0.981022	-0.216646	0.0935882	0.210151	-0.0628919	0.622868	0.945364
ENSG00000012171.20	SEMA3B	-0.25376	0.256771	0.507436	0.0809316	0.717964	0.868574	0.485139	0.0360239	0.181225	-0.377932	0.0930856	0.236105	-0.231593	0.305894	0.478722	-0.0964333	0.669802	0.945561	-0.166741	0.452525	0.802905	-0.338094	0.141252	0.273522	-0.172769	0.448528	0.91282
ENSG00000012174.12	MBTPS2	-0.0802535	0.571392	0.779633	-0.145918	0.306798	0.567744	-0.153355	0.281631	0.562501	-0.0308037	0.827089	0.903623	0.0753725	0.593971	0.731149	0.0342351	0.806977	0.967225	0.0606813	0.667148	0.903441	0.137924	0.333633	0.48787	0.132775	0.348017	0.891784
ENSG00000012211.13	PRICKLE3	-0.233085	0.187825	0.429446	-0.0607418	0.728306	0.874211	-0.0682367	0.699808	0.868152	-0.275547	0.120157	0.278465	-0.417449	0.0210805	0.0983644	-0.0769834	0.661529	0.943702	-0.133125	0.447565	0.799652	-0.429597	0.0185672	0.0844939	-0.182097	0.30741	0.887134
ENSG00000012223.13	LTF	-0.101522	0.726447	0.871589	0.324954	0.277148	0.537024	1.24954	2.89814e-05	0.00127272	-0.682555	0.0262667	0.107879	0.310723	0.291443	0.463829	-0.26871	0.363454	0.858622	0.0623745	0.829042	0.954292	-0.265399	0.384995	0.537024	-0.31577	0.277279	0.882942
ENSG00000012232.9	EXTL3	-0.223317	0.0200303	0.122883	-0.24638	0.0106748	0.0845679	-0.088478	0.346658	0.621117	-0.360187	0.000315973	0.00937968	-0.297693	0.0023589	0.036735	-0.00111757	0.990438	0.998397	-0.141176	0.134378	0.547269	-0.27316	0.00507507	0.0464033	0.056187	0.548477	0.930956
ENSG00000012660.14	ELOVL5	-0.198524	0.108482	0.316515	-0.158111	0.199913	0.448407	-0.343048	0.00705796	0.0629497	-0.08065	0.509073	0.683861	0.159081	0.196718	0.359329	0.00302283	0.980252	0.996686	-0.0498018	0.683111	0.907538	0.144227	0.241819	0.393094	0.126676	0.302822	0.886897
ENSG00000012779.11	ALOX5	0.200645	0.0990199	0.301	-0.0933581	0.43255	0.677811	-0.0305743	0.798302	0.917386	0.238213	0.0512346	0.16325	-0.0621509	0.601013	0.735983	-0.0126912	0.914996	0.988178	0.13572	0.260719	0.671481	-0.113749	0.342748	0.496459	-0.092224	0.442014	0.911973
ENSG00000012817.15	KDM5D	0.144418	0.745177	0.88252	0.952968	0.0515131	0.207656	0.322889	0.476956	0.724068	0.246219	0.579146	0.736876	-0.040502	0.926723	0.958247	0.216114	0.622807	0.936176	0.240864	0.587117	0.869551	0.0594369	0.892876	0.934204	0.092986	0.833211	0.977124
ENSG00000012822.16	CALCOCO1	0.144172	0.142463	0.368948	-0.00380247	0.968699	0.990415	-0.194797	0.0490948	0.217026	0.0884724	0.364551	0.557186	-0.0654958	0.500352	0.657467	0.00200124	0.983518	0.996792	0.142838	0.145964	0.561367	-0.144193	0.141714	0.274056	-0.0524174	0.589415	0.938852
ENSG00000012963.15	UBR7	-0.162285	0.159946	0.392872	-0.412144	0.000679484	0.0155982	-0.269601	0.0216846	0.13098	0.0971603	0.392684	0.583331	-0.0681548	0.547278	0.69549	0.0975104	0.387656	0.866777	0.0610957	0.59089	0.871774	-0.0788228	0.49027	0.63185	0.118444	0.298511	0.886695
ENSG00000012983.11	MAP4K5	0.129899	0.45929	0.696162	0.0850294	0.626532	0.815946	-0.134242	0.441459	0.697721	0.381605	0.0325295	0.122919	0.46808	0.00947284	0.0670706	0.246657	0.157539	0.742468	0.235091	0.182234	0.60626	0.508522	0.00517698	0.0467379	0.227902	0.192349	0.856424
ENSG00000013016.16	EHD3	-0.262913	0.130048	0.350889	-0.0503083	0.77458	0.900728	-0.155355	0.401806	0.66906	-0.595428	0.00122936	0.0188793	-0.492601	0.00772685	0.0600067	-0.159588	0.380962	0.865411	-0.177821	0.301098	0.707494	-0.104852	0.556935	0.686514	-0.437705	0.02382	0.603535
ENSG00000013275.8	PSMC4	-0.124815	0.223283	0.472367	-0.0805282	0.429693	0.675157	0.0119633	0.906681	0.962283	-0.265912	0.0114659	0.0669044	-0.218058	0.0361077	0.130859	-0.0234037	0.818217	0.969952	-0.102917	0.313841	0.717819	-0.216953	0.0376282	0.123834	0.0510696	0.617365	0.945279
ENSG00000013288.9	MAN2B2	-0.176544	0.16033	0.393379	-0.0701497	0.573488	0.783786	0.0543856	0.664282	0.845422	-0.317504	0.0135117	0.0734747	-0.282258	0.0272633	0.113431	0.053367	0.669269	0.945561	-0.13261	0.289185	0.697082	-0.290419	0.0236908	0.0956833	0.0113104	0.928086	0.989875
ENSG00000013297.12	CLDN11	0.493129	0.0739911	0.255658	0.0536536	0.845555	0.937849	-0.0395937	0.882224	0.952933	1.0453	0.000200041	0.00729114	0.499414	0.064207	0.18206	-0.0480386	0.852048	0.97511	0.832971	0.00277751	0.141852	0.495216	0.0740808	0.182798	0.0689766	0.978649	0.99687
ENSG00000013306.16	SLC25A39	-0.225363	0.100095	0.302763	0.0651849	0.62907	0.817801	0.0642927	0.63442	0.828655	-0.392768	0.00525751	0.0416862	-0.224179	0.101389	0.239129	-0.176217	0.195537	0.77385	-0.198724	0.145327	0.560619	-0.204231	0.135311	0.266029	-0.0746635	0.581222	0.935465
ENSG00000013364.19	MVP	-0.248798	0.049573	0.204662	-0.0459965	0.710645	0.864027	0.103351	0.406248	0.671911	-0.473189	0.000369042	0.0101872	-0.213657	0.0895822	0.221692	-0.0972663	0.434092	0.879342	-0.149486	0.231716	0.651335	-0.342617	0.00780983	0.0553402	-0.0541719	0.662592	0.948612
ENSG00000013374.16	NUB1	-0.021726	0.829862	0.925016	0.115736	0.255566	0.512985	0.218423	0.0345013	0.176561	0.0489632	0.627905	0.77233	0.146009	0.15282	0.307304	0.142201	0.162195	0.746371	0.0299038	0.767203	0.936417	0.224248	0.0307011	0.109715	0.152186	0.136344	0.821233
ENSG00000013375.16	PGM3	0.103507	0.379928	0.627719	0.239477	0.0460143	0.195822	0.016786	0.885933	0.953544	0.111301	0.34434	0.538629	0.335888	0.00589411	0.053348	-0.0304852	0.793531	0.964356	0.159019	0.178655	0.602351	0.319191	0.00907488	0.0588026	0.00140449	0.990441	0.9983
ENSG00000013392.8	RWDD2A	-0.109332	0.416929	0.659437	-0.00488962	0.970321	0.990669	-0.290472	0.0289459	0.158327	0.0131071	0.921393	0.957821	0.0978383	0.454426	0.618572	-0.133324	0.297599	0.835567	-0.0523689	0.695346	0.912353	0.116901	0.378204	0.531483	-0.0444965	0.729542	0.959761
ENSG00000013441.16	CLK1	0.182382	0.312917	0.565668	0.191031	0.289412	0.549834	-0.0384304	0.82956	0.93044	0.170161	0.345678	0.54003	0.0753623	0.675083	0.791676	-0.202421	0.259089	0.815068	0.0456378	0.799822	0.944886	0.512686	0.0060908	0.0503497	-0.120887	0.499449	0.92429
ENSG00000013503.10	POLR3B	0.136082	0.246589	0.495751	-0.0447226	0.704048	0.860964	-0.0436683	0.710818	0.873526	0.0774787	0.507014	0.682041	0.169919	0.149702	0.30341	0.153793	0.188518	0.76787	0.0523543	0.654167	0.899112	0.0955066	0.420605	0.570224	0.104644	0.374411	0.897481
ENSG00000013523.11	ANGEL1	0.0202613	0.804186	0.914265	-0.0611275	0.451943	0.694652	-0.104724	0.200422	0.472649	0.109367	0.183201	0.364153	-0.119856	0.143384	0.294736	-0.0979814	0.228218	0.795436	0.0416401	0.610261	0.881862	-0.102013	0.21414	0.362498	-0.127525	0.121079	0.813815
ENSG00000013561.18	RNF14	-0.163948	0.201104	0.446444	-0.0190077	0.881663	0.954259	-0.0166955	0.895654	0.957437	-0.122393	0.336992	0.531663	0.12523	0.327934	0.501566	0.0266032	0.833707	0.971797	-0.161411	0.207842	0.626976	0.180899	0.161183	0.298421	0.199683	0.12058	0.813815
ENSG00000013563.14	DNASE1L1	-0.282708	0.101337	0.304699	0.0992512	0.559458	0.774394	0.03042	0.859326	0.943263	-0.353562	0.041851	0.144211	-0.203185	0.23814	0.407721	-0.112808	0.508244	0.90274	-0.374513	0.0320276	0.362219	-0.25135	0.153066	0.288696	-0.305192	0.0849948	0.776833
ENSG00000013573.17	DDX11	0.169188	0.104654	0.309992	0.15944	0.123369	0.341805	0.119534	0.246235	0.524744	0.13475	0.193851	0.376967	-0.122489	0.23609	0.405543	-0.0577499	0.572103	0.922297	0.152963	0.141081	0.556871	-0.0820742	0.427418	0.576664	-0.11923	0.249818	0.87813
ENSG00000013583.10	HEBP1	-0.318562	0.0182219	0.116318	-0.264699	0.0456006	0.194903	-0.167135	0.202576	0.475	-0.351439	0.00945623	0.0592635	-0.112304	0.385835	0.557275	-0.0918079	0.477227	0.892578	-0.183144	0.164242	0.585969	-0.303446	0.0236881	0.0956833	-0.00175874	0.989171	0.9983
ENSG00000013588.9	GPRC5A	-0.20505	0.12181	0.338092	-0.131924	0.316073	0.576947	0.00417656	0.974589	0.990916	-0.173201	0.189655	0.372047	-0.0818826	0.532457	0.682941	-0.0531377	0.685199	0.947665	-0.183061	0.166188	0.587779	-0.148215	0.26108	0.413186	-0.0654394	0.617949	0.945364
ENSG00000013619.14	MAMLD1	-0.256979	0.206637	0.452924	-0.0150265	0.94134	0.978901	-0.449034	0.042011	0.198063	-0.174502	0.385293	0.576068	-0.155051	0.450526	0.615449	0.201384	0.325047	0.848918	-0.247419	0.222157	0.641987	-0.170068	0.417045	0.566993	-0.00213049	0.991803	0.998379
ENSG00000013725.14	CD6	-0.346637	0.24738	0.496609	-0.186189	0.507895	0.738028	-0.113016	0.691676	0.862805	-0.525257	0.0836959	0.220756	-0.574767	0.0493236	0.156063	-0.114149	0.681931	0.947457	-0.348411	0.244003	0.65964	-0.396254	0.178759	0.319965	-0.154997	0.591596	0.939345
ENSG00000013810.19	TACC3	0.00510686	0.970733	0.988073	-0.0177852	0.896647	0.961247	0.392668	0.00605136	0.0566221	0.005171	0.970279	0.984084	-0.0426103	0.755655	0.848221	-0.0192849	0.888427	0.982515	-0.0239564	0.863426	0.964368	-0.194425	0.164519	0.302575	-0.00430978	0.975201	0.99687
ENSG00000014123.10	UFL1	-0.0326189	0.840791	0.930424	-0.0288841	0.859365	0.943949	-0.12003	0.460521	0.712223	0.138477	0.393614	0.584154	0.385624	0.0208427	0.0977179	0.0111905	0.944688	0.993454	-0.0123046	0.939536	0.984513	0.432228	0.0103317	0.0634058	0.133703	0.410061	0.903993
ENSG00000014138.9	POLA2	0.422678	0.0390437	0.1806	0.173598	0.380291	0.634606	0.325037	0.0976862	0.320473	0.18921	0.351884	0.545542	0.00307565	0.987525	0.992397	-0.193239	0.325062	0.848918	0.243921	0.231355	0.651065	-0.224306	0.279351	0.432372	-0.310748	0.130238	0.819221
ENSG00000014164.7	ZC3H3	-0.32023	0.0655456	0.239125	-0.039866	0.813834	0.920818	0.0568767	0.739114	0.88816	-0.391754	0.0254005	0.105619	-0.419435	0.0168656	0.0876167	0.07167	0.673276	0.946382	-0.275717	0.110534	0.512481	-0.31361	0.0714859	0.179086	-0.0772264	0.652678	0.947847
ENSG00000014216.16	CAPN1	-0.16481	0.144998	0.372262	-0.0665344	0.551932	0.768792	0.00166777	0.988089	0.995667	-0.330634	0.00458328	0.03855	-0.27598	0.0165164	0.0869024	-0.0108004	0.922952	0.989909	-0.129865	0.248542	0.663181	-0.292852	0.0112953	0.0658906	0.0445516	0.690264	0.953889
ENSG00000014257.16	ACPP	0.0753338	0.603321	0.800423	0.00800781	0.955118	0.985163	-0.408732	0.00714192	0.0633479	0.233627	0.106257	0.257253	0.353629	0.0141102	0.0807818	0.0541973	0.69832	0.951754	0.347553	0.017697	0.305784	0.00627746	0.965342	0.97994	-0.0179675	0.900434	0.986653
ENSG00000014641.20	MDH1	-0.155172	0.128215	0.34755	-0.212526	0.0392451	0.178838	-0.156095	0.126301	0.368566	-0.111001	0.273305	0.46786	-0.100856	0.319456	0.492466	-0.0578327	0.566197	0.92046	-0.072402	0.473374	0.814122	-0.0107896	0.91481	0.94864	0.11398	0.261042	0.879498
ENSG00000014824.14	SLC30A9	-0.00275565	0.984684	0.993573	-0.0552009	0.700764	0.859205	-0.260266	0.0742949	0.273392	0.0852027	0.552404	0.715151	0.263776	0.0701367	0.19229	-0.00291426	0.983711	0.996816	0.0396878	0.781918	0.941272	0.254861	0.080589	0.191859	0.0609343	0.670476	0.950568
ENSG00000014914.21	MTMR11	0.112973	0.315117	0.568253	0.159673	0.148963	0.380446	0.239064	0.0335451	0.173815	0.261469	0.0220765	0.0972747	0.0198523	0.856308	0.914076	0.10216	0.351862	0.856479	0.177975	0.115022	0.518202	0.0353647	0.749345	0.835798	-0.0411055	0.711065	0.957487
ENSG00000014919.13	COX15	-0.0355369	0.775858	0.899148	-0.101752	0.416527	0.665331	-0.0892746	0.472519	0.720962	0.0891892	0.474039	0.6554	0.138695	0.267239	0.438265	-0.151117	0.224327	0.792037	0.0775235	0.534262	0.846903	0.17015	0.177128	0.318107	-0.0463588	0.708517	0.95714
ENSG00000015133.19	CCDC88C	-0.167765	0.157205	0.389175	-0.232748	0.0515215	0.207656	-0.0531717	0.650751	0.83843	-0.212492	0.0749251	0.206024	-0.173872	0.142315	0.293438	-0.060978	0.603349	0.931731	-0.148767	0.208674	0.627855	-0.373396	0.00244397	0.0351456	-0.144661	0.221516	0.871589
ENSG00000015153.14	YAF2	0.381879	0.0407891	0.18464	0.343524	0.066327	0.239496	0.157714	0.381344	0.65114	0.459724	0.0141161	0.0750297	0.555116	0.00356358	0.0433154	0.253636	0.155993	0.741586	0.330715	0.0752615	0.453999	0.718895	0.000258551	0.0175177	0.248132	0.169988	0.847083
ENSG00000015171.19	ZMYND11	-0.0462127	0.570588	0.779282	-0.0934446	0.253856	0.511021	-0.168717	0.0424836	0.199495	0.0599977	0.461191	0.645288	0.145824	0.0771193	0.202866	0.117852	0.150099	0.737545	0.0311893	0.701283	0.915179	0.206795	0.013771	0.0726978	0.15093	0.06774	0.75677
ENSG00000015285.11	WAS	-1.69941	0.000142158	0.00675422	-0.700715	0.0658406	0.238762	-0.849969	0.0238124	0.139758	-1.48116	0.000485599	0.0115051	-0.23484	0.510736	0.665637	-0.371597	0.280475	0.826595	-1.3087	0.0015882	0.115353	-0.925546	0.0221178	0.0924204	-0.426396	0.232036	0.872949
ENSG00000015475.18	BID	-0.0118118	0.910447	0.96259	0.192204	0.0710816	0.2492	0.154421	0.144898	0.397443	-0.181148	0.0897091	0.230844	0.044911	0.668446	0.787437	0.0752519	0.47196	0.89053	-0.0570692	0.587334	0.869668	0.0651956	0.53693	0.670812	0.0494186	0.638167	0.945381
ENSG00000015479.19	MATR3	0.267925	0.208819	0.455525	0.41321	0.0501458	0.204594	0.0786864	0.692864	0.863862	0.143711	0.498767	0.675827	-0.093421	0.659126	0.781027	-0.38932	0.0566471	0.592272	-0.109617	0.612291	0.883561	0.289545	0.175007	0.315512	-0.636785	0.0034639	0.281593
ENSG00000015532.10	XYLT2	-0.218756	0.135357	0.358726	-0.27344	0.0624678	0.232087	-0.102552	0.479787	0.726607	-0.358674	0.0161594	0.0810118	-0.391368	0.00889925	0.0647424	-0.161872	0.264873	0.817502	-0.13867	0.339352	0.732991	-0.460035	0.00251411	0.0353331	-0.199041	0.173803	0.847083
ENSG00000015676.18	NUDCD3	0.0203308	0.804782	0.914517	-0.0830875	0.313432	0.574717	0.0903559	0.273965	0.554247	-0.177441	0.035078	0.128757	-0.181129	0.0311277	0.121294	-0.168631	0.0440731	0.548756	-0.033654	0.682572	0.907538	-0.238043	0.00543333	0.0478932	-0.0547578	0.50608	0.92429
ENSG00000016082.15	ISL1	0.0220971	0.817189	0.919457	-0.201019	0.0387112	0.177455	-0.331286	0.00097841	0.0162811	0.24675	0.0116311	0.0673013	0.11025	0.243799	0.413613	0.0795052	0.393389	0.870768	0.0673249	0.481172	0.817013	-0.0216808	0.820183	0.884679	-0.0230569	0.806483	0.97348
ENSG00000016391.11	CHDH	-0.151435	0.28616	0.538388	-0.451878	0.00164572	0.027156	-0.585998	8.29383e-05	0.00272191	-0.211993	0.136931	0.302279	-0.301448	0.0298954	0.118977	0.141028	0.292919	0.835484	-0.100284	0.476913	0.815367	-0.155705	0.255119	0.407079	0.00695551	0.958817	0.994405
ENSG00000016402.13	IL20RA	-0.01529	0.883702	0.949382	-0.297802	0.00597779	0.0596164	-0.317456	0.00349352	0.0396515	-0.0193993	0.852616	0.919117	0.0471291	0.648641	0.774506	0.120157	0.245335	0.804982	0.0875606	0.403134	0.772863	-0.038023	0.715078	0.809635	0.090675	0.381957	0.898813
ENSG00000016602.9	CLCA4	-0.135129	0.40915	0.653122	-0.148461	0.370326	0.625516	-0.253557	0.141854	0.392333	-0.00793646	0.961068	0.979188	0.139011	0.398265	0.568036	-0.203838	0.231794	0.796275	0.102996	0.527401	0.844012	0.385417	0.0224234	0.0931438	0.0442626	0.793681	0.969314
ENSG00000016864.18	GLT8D1	0.05323	0.606974	0.802275	-0.0752796	0.466247	0.705975	-0.0580003	0.573506	0.789104	0.179681	0.0860366	0.224954	0.10397	0.314507	0.487296	0.101239	0.325381	0.84905	0.0292584	0.777035	0.940142	0.128351	0.216969	0.36553	0.0885921	0.390716	0.901562
ENSG00000017260.19	ATP2C1	-0.190238	0.0902861	0.286645	-0.168963	0.131379	0.355204	-0.238865	0.0348108	0.177516	-0.16177	0.147564	0.317216	0.134567	0.227027	0.39499	-0.12515	0.259814	0.815068	-0.05486	0.619977	0.886842	0.174044	0.120414	0.247016	0.0121911	0.912111	0.987838
ENSG00000017483.15	SLC38A5	0.181445	0.28919	0.540786	0.146147	0.387931	0.641117	0.417794	0.0165138	0.110603	-0.0217278	0.899066	0.946204	-0.151676	0.373643	0.54558	0.172442	0.30848	0.841577	0.132379	0.438271	0.793929	-0.152159	0.373916	0.527507	0.106661	0.528553	0.927078
ENSG00000017797.13	RALBP1	-0.20131	0.00430395	0.0530421	-0.310412	2.8281e-05	0.00201283	-0.242719	0.000726516	0.0132872	-0.235573	0.000985295	0.0168709	-0.132671	0.0536349	0.163716	-0.0568835	0.400358	0.872603	-0.0977729	0.151797	0.567646	-0.159639	0.0215907	0.0911675	0.00778875	0.908171	0.987157
ENSG00000018189.13	RUFY3	0.226203	0.0485344	0.202669	0.226038	0.0483664	0.200784	0.126846	0.259899	0.540095	0.444379	0.000224984	0.00772193	0.36795	0.0018133	0.0323293	0.0375805	0.736415	0.956385	0.190471	0.0946226	0.489793	0.387282	0.00111799	0.0266854	0.0401555	0.720034	0.958768
ENSG00000018236.15	CNTN1	-0.415052	0.103971	0.30907	-0.844079	0.00111273	0.0212844	-1.08478	0.000136512	0.00390835	-0.300102	0.227296	0.416087	-0.0985175	0.670286	0.78866	-0.173544	0.467763	0.889834	-0.257109	0.300683	0.707398	-0.309127	0.202496	0.348919	0.235461	0.32436	0.888753
ENSG00000018280.17	SLC11A1	-0.326728	0.348766	0.599585	-0.084809	0.81261	0.920079	-0.207725	0.602642	0.807396	-0.678297	0.0608696	0.181169	-0.709798	0.0628981	0.180007	0.271103	0.461214	0.887281	-0.117278	0.730343	0.924107	-0.30175	0.421163	0.570631	0.0244964	0.950176	0.993101
ENSG00000018408.14	WWTR1	-0.0750323	0.51802	0.740829	-0.14537	0.21291	0.465341	-0.132213	0.255278	0.534945	-0.0265231	0.818641	0.898103	0.265771	0.0249401	0.108015	-0.0314955	0.784496	0.963714	-0.00356505	0.975423	0.99363	0.305096	0.0107837	0.0644989	0.215616	0.0659221	0.749271
ENSG00000018510.16	AGPS	-0.123652	0.341827	0.593791	0.0367423	0.77877	0.902749	-0.0705809	0.589955	0.799447	-0.0390093	0.762754	0.863241	0.295548	0.0271998	0.11326	0.169979	0.194734	0.773092	0.0268268	0.835502	0.957071	0.359718	0.00802274	0.055837	0.268514	0.043666	0.696987
ENSG00000018610.15	CXorf56	-0.0222149	0.86921	0.94387	-0.13175	0.328759	0.588809	0.146462	0.275046	0.555278	-0.200843	0.141854	0.309408	0.138598	0.300575	0.473323	-0.145469	0.276709	0.822878	-0.0635736	0.637886	0.894147	-0.0127915	0.924403	0.954991	0.0659934	0.621228	0.945364
ENSG00000018699.13	TTC27	0.0810564	0.526453	0.746397	0.144246	0.269591	0.529283	0.0887495	0.492624	0.734138	0.0313183	0.805878	0.889644	0.0872084	0.502674	0.659489	0.0438195	0.732019	0.956361	0.0306184	0.810431	0.947829	0.283656	0.0336778	0.115857	0.240079	0.066336	0.749271
ENSG00000018869.16	ZNF582	0.107111	0.555925	0.767916	-0.0394376	0.826295	0.927621	-0.201995	0.290023	0.570169	0.17556	0.331693	0.526683	-0.126334	0.483328	0.643834	-0.0450562	0.805628	0.967225	0.0592016	0.771187	0.93851	0.0224798	0.982273	0.989515	0.0827711	0.657472	0.948195
ENSG00000019102.12	VSIG2	0.0913039	0.418504	0.660594	-0.141495	0.20554	0.455721	-0.0176102	0.873673	0.949646	-0.0950129	0.400807	0.591246	-0.229282	0.0429129	0.143892	-0.0560261	0.612023	0.933683	0.0122151	0.913593	0.978368	-0.249388	0.0289125	0.10612	-0.0403878	0.71579	0.958298
ENSG00000019144.19	PHLDB1	0.348216	0.0162659	0.109506	0.352901	0.0146356	0.101317	0.530284	0.000447099	0.00925641	0.10458	0.458416	0.642877	0.012558	0.928768	0.959506	0.190827	0.180472	0.764693	0.188703	0.183687	0.60681	-0.119269	0.400151	0.551051	0.132166	0.353845	0.893242
ENSG00000019186.10	CYP24A1	0.13411	0.505713	0.732189	0.477014	0.0189134	0.116705	0.743034	0.000377113	0.00810364	0.371743	0.0676365	0.193769	0.566957	0.0055759	0.0520358	0.441347	0.02742	0.46791	0.478576	0.0196179	0.314038	0.535496	0.00880933	0.0581459	0.348615	0.0796276	0.776401
ENSG00000019485.13	PRDM11	0.164062	0.152402	0.382905	0.0474512	0.67241	0.843942	0.193593	0.0920169	0.309368	0.0276776	0.807492	0.890724	0.0256247	0.819154	0.888817	0.0836996	0.45849	0.885948	0.041747	0.713688	0.919685	-0.333706	0.00509296	0.0464766	-0.0152364	0.893913	0.985364
ENSG00000019549.13	SNAI2	0.246343	0.172633	0.410162	0.240061	0.197019	0.445183	0.731771	0.000528125	0.0105178	0.307074	0.0894631	0.230412	0.6543	0.000668319	0.0205751	1.03225	2.20366e-06	0.00083092	0.265711	0.141384	0.556871	0.348921	0.0648913	0.168756	0.686508	0.00118903	0.177076
ENSG00000019582.15	CD74	-0.32592	0.0222119	0.130777	-0.148035	0.287679	0.547669	0.148209	0.287481	0.567685	-0.370819	0.00979831	0.0606649	-0.253464	0.0721442	0.195316	0.093172	0.501845	0.901178	-0.190566	0.173257	0.596788	-0.417801	0.0039244	0.0415668	0.0529548	0.70234	0.957009
ENSG00000019995.6	ZRANB1	-0.176589	0.0880652	0.282223	-0.409649	0.000176716	0.00660291	-0.28386	0.00683392	0.0617282	0.0339834	0.736664	0.846035	-0.117564	0.244988	0.414639	0.0341962	0.730897	0.956361	0.0021968	0.982711	0.996269	-0.00946573	0.92535	0.9556	-0.0228769	0.819744	0.976504
ENSG00000020129.16	NCDN	-0.070562	0.643408	0.823659	-0.00607951	0.968026	0.990208	0.157705	0.303081	0.582087	-0.305636	0.0493323	0.159771	-0.264968	0.0860138	0.216126	-0.0598626	0.694188	0.950652	-0.0925152	0.543676	0.848888	-0.323016	0.0385793	0.125657	-0.0300378	0.844005	0.979491
ENSG00000020256.20	ZFP64	-0.249825	0.0879498	0.282223	-0.179018	0.217056	0.470706	-0.0530712	0.715058	0.875881	-0.170088	0.239366	0.429357	-0.317125	0.0317765	0.122565	0.048006	0.738953	0.956385	-0.121222	0.400145	0.770371	-0.367733	0.0144147	0.0746188	-0.141843	0.333232	0.8897
ENSG00000020426.11	MNAT1	-0.203029	0.148621	0.377406	-0.141764	0.312954	0.574198	-0.153423	0.270467	0.551387	-0.0846712	0.541105	0.706615	0.195366	0.162645	0.31839	-0.178816	0.196678	0.775097	-0.153737	0.270896	0.681368	0.158363	0.260224	0.412255	0.0170944	0.901324	0.986653
ENSG00000020577.14	SAMD4A	-0.0988713	0.388826	0.635356	0.137012	0.231402	0.487971	0.235057	0.0444935	0.205673	0.0606613	0.594092	0.748688	-0.036036	0.751708	0.845397	0.142948	0.213866	0.783844	0.0729883	0.522006	0.840571	-0.0566978	0.621728	0.739878	-0.186326	0.11292	0.808889
ENSG00000020633.18	RUNX3	-0.226459	0.228116	0.477744	-0.403931	0.0286225	0.147199	-0.299972	0.104853	0.332231	-0.309149	0.101303	0.249192	-0.493891	0.00885976	0.0646645	0.051741	0.771085	0.961078	0.0256465	0.88876	0.971876	-0.37535	0.0433918	0.133807	-0.140411	0.442748	0.911973
ENSG00000020922.13	MRE11	0.195647	0.211191	0.458161	0.0593351	0.701593	0.859685	-0.0512228	0.73936	0.888175	0.301959	0.0553743	0.170728	0.475916	0.00315902	0.0413127	0.0866635	0.571522	0.921822	0.109216	0.482985	0.818338	0.421688	0.00858673	0.0576854	0.1642	0.287496	0.883891
ENSG00000021300.14	PLEKHB1	-0.145616	0.171681	0.408777	-0.274943	0.0112553	0.087179	-0.300402	0.00607748	0.0567766	-0.117414	0.268373	0.462432	-0.184271	0.0833029	0.212233	0.0704648	0.502143	0.901344	-0.0869096	0.411525	0.778878	-0.342406	0.00195937	0.0319448	0.0392953	0.70855	0.95714
ENSG00000021355.13	SERPINB1	0.145553	0.101757	0.305498	0.129199	0.14562	0.37559	0.243335	0.00759935	0.0660823	0.222285	0.0139599	0.074727	0.414648	1.83729e-05	0.00275937	0.143075	0.107589	0.683646	0.164973	0.0644618	0.436454	0.248228	0.00657905	0.0517735	0.0927909	0.29368	0.883891
ENSG00000021488.13	SLC7A9	-0.140245	0.752737	0.886555	0.516816	0.229533	0.485532	-0.0582324	0.896896	0.958384	0.228558	0.589729	0.7448	0.296866	0.49041	0.649458	0.0513834	0.903342	0.985414	-0.127653	0.773308	0.938712	-0.182676	0.698036	0.797589	-0.699916	0.153252	0.833238
ENSG00000021574.12	SPAST	-0.123263	0.508503	0.734158	-0.048253	0.796514	0.912051	-0.22785	0.222298	0.496854	0.0404322	0.826787	0.903516	0.32414	0.0853503	0.215038	-0.0241663	0.895008	0.983679	-0.0814532	0.661019	0.902294	0.371744	0.0507536	0.14611	0.14072	0.445259	0.912485
ENSG00000021645.19	NRXN3	-0.21582	0.0242294	0.136766	-0.222347	0.0208778	0.123209	-0.373661	0.000207842	0.00529983	-0.117475	0.210329	0.397765	-0.0678959	0.468014	0.629584	-0.0313832	0.735272	0.956385	-0.147776	0.117131	0.521034	0.0735438	0.433338	0.581525	-0.0137694	0.882549	0.984052
ENSG00000021762.20	OSBPL5	-0.139628	0.339896	0.592061	-0.126129	0.385208	0.638662	-0.0759858	0.602052	0.80704	-0.26509	0.0731979	0.203255	-0.37774	0.0117725	0.0741674	-0.0267259	0.85373	0.97511	-0.22258	0.130858	0.541391	-0.404977	0.00743199	0.0540015	-0.0480598	0.741322	0.961459
ENSG00000021776.11	AQR	0.10738	0.469933	0.704683	-0.0856265	0.564506	0.77742	-0.0859747	0.562758	0.782099	0.200564	0.178988	0.358542	0.311589	0.0393122	0.136928	0.242411	0.10483	0.682037	0.129917	0.382061	0.758231	0.333614	0.0282245	0.104684	0.236145	0.115022	0.809264
ENSG00000021826.17	CPS1	0.0968103	0.53081	0.749124	-0.178994	0.244907	0.501171	-0.040458	0.794358	0.915556	0.122506	0.4262	0.613525	-0.057878	0.703214	0.812039	-0.143615	0.352449	0.856687	0.245022	0.114472	0.518202	-0.0268454	0.861334	0.912785	0.135532	0.382059	0.898813
ENSG00000022267.19	FHL1	0.253388	0.178142	0.416494	0.228346	0.216649	0.470234	0.566013	0.00554423	0.0539565	0.175915	0.347145	0.54113	0.0275886	0.881169	0.929499	0.790009	0.000121481	0.0205038	0.414434	0.0284064	0.349597	0.36444	0.0528442	0.149458	0.811528	0.000112532	0.0424316
ENSG00000022277.12	RTF2	-0.11771	0.245522	0.494993	-0.328693	0.00185548	0.029173	-0.115962	0.253946	0.533289	-0.215792	0.0361016	0.131012	-0.188934	0.063516	0.180999	-0.155012	0.127136	0.712597	-0.0836694	0.40668	0.775466	-0.372568	0.000531496	0.0204731	0.0163041	0.871482	0.983992
ENSG00000022556.16	NLRP2	-0.180012	0.437172	0.677411	-0.0855798	0.708856	0.863273	-0.173335	0.463534	0.714415	-0.229958	0.319224	0.515384	-0.330599	0.155115	0.309849	-0.243275	0.301564	0.837144	-0.0323621	0.887673	0.971876	-0.0277538	0.904166	0.941624	-0.166685	0.48013	0.920431
ENSG00000022567.9	SLC45A4	-0.203186	0.0623018	0.232639	-0.189307	0.0807543	0.268352	-0.0681231	0.524699	0.755993	-0.34309	0.00226499	0.0260408	-0.241661	0.0272664	0.113431	-0.0708833	0.507501	0.902591	-0.251925	0.0219628	0.324124	-0.357693	0.00152187	0.0292523	-0.0557579	0.602688	0.941609
ENSG00000022840.16	RNF10	-0.264299	0.000113827	0.00588119	-0.237068	0.000449363	0.0122706	-0.163493	0.0125243	0.0922507	-0.268401	9.1758e-05	0.0046728	-0.201996	0.00236323	0.0367455	-0.0554572	0.382888	0.865411	-0.154535	0.0177112	0.305784	-0.174037	0.00809149	0.0561242	-0.0417684	0.510728	0.92429
ENSG00000022976.15	ZNF839	0.0744347	0.434305	0.675092	0.197428	0.0405828	0.182044	0.175701	0.0660082	0.255526	0.191739	0.0465245	0.154027	0.226108	0.0195264	0.0945741	-0.0369495	0.693357	0.95025	0.0114425	0.904122	0.976468	0.122465	0.20216	0.34851	-0.101219	0.288905	0.883891
ENSG00000023041.11	ZDHHC6	0.140778	0.24549	0.494993	-0.00197048	0.986892	0.995657	-0.248532	0.0418665	0.197592	0.305184	0.0136208	0.0737965	0.216881	0.0739843	0.198029	-0.0237954	0.840985	0.972896	0.0783415	0.516077	0.837079	0.258993	0.0348256	0.118211	-0.0815265	0.495458	0.922905
ENSG00000023171.18	GRAMD1B	-0.107091	0.324936	0.578719	-0.164602	0.129135	0.351487	-0.197378	0.0713088	0.266862	-0.00563953	0.958251	0.977577	-0.0566336	0.596694	0.733076	0.0240131	0.821471	0.97102	-0.0603343	0.576933	0.866202	-0.173406	0.112717	0.236908	-0.101179	0.349025	0.891784
ENSG00000023191.17	RNH1	-0.136522	0.352836	0.60251	-0.0142453	0.922197	0.971016	0.169129	0.250501	0.529569	-0.422231	0.00558373	0.0432873	-0.372125	0.0136234	0.0796548	-0.113176	0.43969	0.88082	-0.151457	0.302627	0.708998	-0.375124	0.0130798	0.0707694	-7.36839e-05	0.999602	0.999982
ENSG00000023228.14	NDUFS1	0.0286111	0.724653	0.870344	-0.163158	0.0487728	0.201341	-0.148872	0.0713682	0.266945	-0.0369189	0.649397	0.78783	-0.0203782	0.801602	0.879243	-0.0369833	0.648386	0.942246	-0.018318	0.821463	0.950915	0.0522817	0.520377	0.657221	0.105124	0.198709	0.859749
ENSG00000023287.13	RB1CC1	-0.143835	0.459608	0.696347	-0.113069	0.560107	0.774709	-0.322876	0.0996418	0.323891	0.140436	0.468854	0.651159	0.474767	0.0173968	0.089183	0.0804946	0.67644	0.947142	0.0179048	0.926381	0.980668	0.448361	0.0243577	0.0972108	0.171421	0.376108	0.898128
ENSG00000023318.8	ERP44	-0.0943725	0.518797	0.741342	-0.105369	0.472051	0.709678	-0.197506	0.181451	0.448866	0.0101406	0.944419	0.969907	0.180023	0.219668	0.386822	0.0519624	0.720822	0.955799	0.0205621	0.887642	0.971876	0.215103	0.145196	0.278843	0.0789121	0.58915	0.938852
ENSG00000023330.15	ALAS1	-0.0621582	0.468659	0.70348	-0.0877666	0.307033	0.567978	0.0106263	0.901548	0.960343	-0.0319599	0.708516	0.828417	-0.0670935	0.433432	0.599772	0.140702	0.104434	0.681706	-0.0159599	0.851907	0.961256	-0.22362	0.0117379	0.066887	0.105674	0.221862	0.871589
ENSG00000023445.16	BIRC3	0.0516467	0.822163	0.921417	0.653306	0.00635159	0.0616936	0.890675	0.00029446	0.0068849	0.208432	0.364402	0.557103	0.686175	0.00432216	0.0468199	0.354711	0.125727	0.709492	0.160965	0.483279	0.818338	0.584152	0.0140891	0.0735272	0.0463049	0.840376	0.978641
ENSG00000023516.9	AKAP11	-0.0831093	0.631869	0.816162	-0.101273	0.559612	0.774497	-0.267687	0.126388	0.368682	0.152975	0.378031	0.569812	0.359133	0.0424211	0.14294	0.138632	0.422831	0.876718	0.0322132	0.852355	0.961279	0.374471	0.0347935	0.11817	0.210208	0.226835	0.872288
ENSG00000023572.9	GLRX2	-0.0497611	0.695783	0.855464	0.0180057	0.888732	0.956935	-0.19997	0.126403	0.368682	-0.0289825	0.819036	0.898314	-0.0157521	0.902458	0.942283	-0.0547025	0.666997	0.945561	-0.0565646	0.656611	0.900017	0.26301	0.0455595	0.137734	-0.0588032	0.64833	0.947289
ENSG00000023608.5	SNAPC1	-0.040905	0.800639	0.911957	0.0204892	0.899083	0.961656	0.173112	0.274018	0.554291	0.225919	0.162561	0.337224	0.481102	0.0038203	0.044641	0.0416906	0.790031	0.963714	0.145432	0.367975	0.749388	0.306863	0.0620339	0.163984	0.12325	0.435761	0.91114
ENSG00000023697.13	DERA	-0.0152744	0.858788	0.939654	-0.189008	0.031995	0.156591	-0.0553445	0.52169	0.754328	0.0569855	0.506461	0.681563	-0.0255948	0.765208	0.854614	-0.122451	0.157724	0.742468	0.0227861	0.790447	0.943	-0.0751233	0.385878	0.537956	0.0798601	0.355609	0.893242
ENSG00000023734.11	STRAP	-0.201155	0.0352447	0.169806	-0.239362	0.0129965	0.0949836	-0.211941	0.0269028	0.150972	-0.202019	0.0343367	0.127014	-0.0482024	0.605217	0.739242	-0.147735	0.116935	0.70077	-0.0306642	0.742234	0.927636	-0.026353	0.777843	0.856413	0.00659782	0.94355	0.992187
ENSG00000023839.12	ABCC2	0.320968	0.235226	0.484791	0.405774	0.133447	0.358216	0.252378	0.356932	0.629531	0.363406	0.177557	0.356817	0.344313	0.200915	0.364258	0.479001	0.0738803	0.632459	0.196254	0.468957	0.811607	0.441098	0.108729	0.231508	0.191152	0.488246	0.921619
ENSG00000023892.11	DEF6	-0.175029	0.280756	0.532828	-0.136767	0.393202	0.645515	-0.111746	0.487661	0.731732	-0.288178	0.0785009	0.212234	-0.238641	0.139665	0.289456	-0.245017	0.129828	0.716661	-0.179734	0.267425	0.678465	-0.568981	0.000917708	0.0246825	-0.225024	0.166136	0.843623
ENSG00000023902.14	PLEKHO1	-0.12165	0.571417	0.779633	0.214499	0.313319	0.574629	0.163211	0.452151	0.705947	-0.369755	0.0926039	0.235287	0.0152659	0.942786	0.966832	0.0396442	0.852742	0.97511	-0.067336	0.75231	0.93109	-0.0398762	0.854114	0.907742	-0.0576702	0.792124	0.96886
ENSG00000023909.10	GCLM	-0.164895	0.272925	0.524262	-0.0380418	0.798682	0.913766	-0.0506493	0.733283	0.885657	0.0176224	0.905923	0.949481	0.345053	0.0241225	0.106251	0.0187194	0.899559	0.984705	-0.0747853	0.61681	0.885038	0.274004	0.0710136	0.178529	0.163021	0.275043	0.881392
ENSG00000024048.10	UBR2	0.0329609	0.777053	0.899767	0.0214918	0.853419	0.94146	-0.0882816	0.448979	0.703334	0.0845181	0.468109	0.650704	0.24574	0.0385956	0.135551	0.0432433	0.709379	0.954058	0.0010432	0.992842	0.998938	0.217788	0.0660044	0.170465	0.0192048	0.868754	0.983767
ENSG00000024422.12	EHD2	-0.386647	0.0133576	0.0974973	-0.363788	0.0189489	0.116705	-0.061187	0.6864	0.859666	-0.509413	0.00141634	0.0203737	-0.553445	0.000576977	0.0193076	0.0640813	0.671186	0.945561	-0.147405	0.330415	0.726977	-0.421959	0.00720634	0.0531464	0.0734791	0.627186	0.945364
ENSG00000024526.17	DEPDC1	0.711988	0.070601	0.249291	0.609311	0.102003	0.307328	1.53811	0.000104254	0.00319051	0.86947	0.0252582	0.105373	1.24308	0.000841378	0.0229846	1.26003	0.00114185	0.0963613	0.563898	0.152408	0.568607	1.04538	0.00569189	0.0490132	1.07797	0.00628076	0.36375
ENSG00000024862.17	CCDC28A	-0.175365	0.0852257	0.276523	-0.342897	0.00110587	0.0212413	-0.449187	3.84327e-05	0.00153402	-0.0368287	0.712368	0.830495	-0.0508487	0.607251	0.741113	-0.0750492	0.447457	0.883251	-0.0569784	0.569548	0.862527	-0.217747	0.0327721	0.114122	0.0251135	0.799688	0.972016
ENSG00000025039.15	RRAGD	-0.258622	0.00275306	0.0412437	-0.344829	0.00010961	0.00500351	-0.288119	0.000965034	0.016129	-0.108845	0.189418	0.371746	-0.0117049	0.886624	0.93295	-0.0902648	0.274259	0.821916	-0.201252	0.0175714	0.304996	-0.0386902	0.638763	0.75277	0.0661598	0.422331	0.907668
ENSG00000025156.13	HSF2	0.0359419	0.820376	0.920915	0.0394089	0.803923	0.915978	0.0246672	0.874669	0.949984	0.360294	0.0251357	0.10506	0.498858	0.00248157	0.0372919	0.129452	0.405398	0.873545	0.0180873	0.908924	0.978108	0.446651	0.00666514	0.0518535	0.177334	0.258889	0.879498
ENSG00000025293.17	PHF20	-0.122786	0.0878412	0.282015	-0.133725	0.0629492	0.232607	-0.0391074	0.580707	0.794007	-0.0724321	0.308396	0.504281	0.0152348	0.828937	0.895314	-0.0393049	0.577573	0.923534	-0.0453973	0.52202	0.840571	-0.0588186	0.40762	0.558084	0.031766	0.653343	0.947847
ENSG00000025434.19	NR1H3	-0.334326	0.0919165	0.289808	-0.357867	0.0709269	0.248953	-0.156305	0.430309	0.689176	-0.239304	0.220052	0.407796	-0.596228	0.00361737	0.0436103	-0.218334	0.266308	0.818167	-0.173226	0.373061	0.753325	-0.46515	0.0226307	0.0936186	-0.190019	0.341557	0.891784
ENSG00000025708.14	TYMP	-0.0390614	0.84434	0.931821	0.199164	0.315658	0.576533	1.21822	1.44e-07	2.00942e-05	-0.255696	0.203038	0.388244	-0.229014	0.251498	0.421749	-0.475214	0.0207884	0.428885	-0.213067	0.288139	0.69617	-0.517101	0.0124602	0.0690211	-0.661434	0.00188234	0.218031
ENSG00000025770.19	NCAPH2	0.133609	0.427777	0.668996	0.143397	0.393092	0.645471	0.19351	0.253487	0.532642	-0.140998	0.40378	0.593891	-0.166744	0.32322	0.496159	-0.219871	0.194898	0.773092	-0.0171033	0.918995	0.979729	-0.241054	0.158849	0.295612	-0.0497357	0.768525	0.96593
ENSG00000025772.8	TOMM34	-0.111789	0.193999	0.436744	-0.0243593	0.77505	0.900743	-0.0641518	0.454043	0.707011	-0.134817	0.118457	0.275824	-0.0786308	0.358104	0.530495	0.0882855	0.302312	0.837298	-0.0289031	0.734704	0.92547	-0.134149	0.121174	0.247945	-0.0238106	0.78066	0.968325
ENSG00000025796.14	SEC63	-0.0952579	0.56862	0.777968	-0.0225396	0.892449	0.959157	-0.282203	0.0947119	0.314318	0.0750974	0.652122	0.789676	0.322043	0.0577387	0.171309	0.0291178	0.860566	0.976822	0.0450814	0.786754	0.942154	0.387782	0.0235939	0.0954855	0.0906154	0.585693	0.937215
ENSG00000025800.14	KPNA6	-0.110758	0.0944998	0.294069	-0.192178	0.00469906	0.0516946	-0.0804885	0.221316	0.495912	-0.0518053	0.428549	0.615657	-0.175164	0.00945681	0.0669936	0.123822	0.0618742	0.60117	-0.0250464	0.70126	0.915179	-0.114728	0.0835044	0.195749	0.112541	0.0892898	0.782149
ENSG00000026025.16	VIM	0.175678	0.466834	0.70255	0.243946	0.31196	0.573502	0.513402	0.0384419	0.188247	0.178327	0.458656	0.643163	0.382802	0.111659	0.253666	0.581058	0.0180809	0.40371	0.0985791	0.683188	0.907538	0.296386	0.222491	0.37191	0.000245216	0.999232	0.999966
ENSG00000026036.22	RTEL1-TNFRSF6B	0.161886	0.400751	0.645529	0.263253	0.170275	0.408613	0.242608	0.212481	0.485366	0.00985235	0.959035	0.977794	-0.321482	0.100012	0.23727	-0.0549509	0.774929	0.962389	0.0359279	0.851699	0.961256	-0.224306	0.251801	0.403406	-0.288236	0.146989	0.830353
ENSG00000026103.22	FAS	0.0474979	0.797595	0.910733	0.216529	0.246851	0.502837	0.174441	0.3441	0.619163	0.364701	0.051633	0.163878	0.641823	0.00102771	0.0249901	0.139617	0.445896	0.881859	0.172172	0.352627	0.740897	0.512438	0.00790707	0.0556175	0.0219777	0.905037	0.986998
ENSG00000026297.16	RNASET2	-0.453899	0.0755325	0.258664	-0.412102	0.105465	0.313651	-0.0172037	0.946253	0.97955	-0.756659	0.00426178	0.0368966	-0.514827	0.0449283	0.147392	-0.457837	0.0772488	0.639184	-0.652725	0.0125107	0.267772	-0.646153	0.0149769	0.0761169	-0.253116	0.327902	0.888817
ENSG00000026508.19	CD44	0.0294447	0.835113	0.927369	-0.0812332	0.566464	0.779234	-0.114539	0.42205	0.683522	0.0179511	0.899043	0.946204	0.0650162	0.645709	0.772358	0.131981	0.353464	0.857102	0.191586	0.179175	0.602407	0.111419	0.432515	0.580992	0.0541518	0.703032	0.95714
ENSG00000026559.14	KCNG1	-0.175727	0.672364	0.841441	-0.163981	0.664899	0.839149	-0.134559	0.729134	0.882992	-0.533834	0.217919	0.405711	-0.989177	0.0181152	0.0908938	-0.306647	0.423596	0.876718	0.112844	0.781441	0.941272	-0.617303	0.127922	0.257005	-0.686291	0.0980146	0.783291
ENSG00000026652.15	AGPAT4	0.0904564	0.30528	0.557996	0.222286	0.0140558	0.0992327	0.281939	0.00223417	0.0287746	0.154924	0.0818641	0.217576	0.0337404	0.701063	0.81055	0.15914	0.0741205	0.632459	0.0173036	0.843813	0.959824	0.0876316	0.322497	0.476632	0.0335563	0.704013	0.95714
ENSG00000026751.17	SLAMF7	0.47932	0.00548736	0.060029	0.688092	0.000144948	0.00591744	0.612243	0.00091927	0.0156775	0.456903	0.00767609	0.0521209	0.710497	9.15896e-05	0.00787937	0.9886	4.56461e-07	0.000245133	0.473535	0.00590464	0.195593	0.695073	0.000139909	0.0134592	0.692332	0.000218602	0.0704374
ENSG00000026950.17	BTN3A1	0.0398247	0.697395	0.856434	0.0510306	0.615474	0.809637	0.221117	0.032862	0.171439	0.133062	0.196049	0.37988	0.0602452	0.553044	0.700045	-0.0792812	0.434535	0.879342	0.0849194	0.407703	0.775831	-0.0414553	0.684704	0.788021	-0.112899	0.270059	0.880349
ENSG00000027001.10	MIPEP	0.0579956	0.556181	0.76795	-0.105706	0.283894	0.544125	-0.110486	0.262864	0.543326	0.0763562	0.438345	0.624472	0.0770602	0.432147	0.598789	0.117078	0.233145	0.797208	0.0905823	0.358815	0.743994	0.0476667	0.627735	0.744478	0.174695	0.0787513	0.776401
ENSG00000027075.15	PRKCH	-0.232291	0.00517785	0.0580404	-0.26228	0.00174081	0.0282775	-0.117123	0.146829	0.39977	-0.142226	0.078077	0.211594	-0.168975	0.037209	0.133009	-0.000694869	0.992968	0.99844	-0.182769	0.0252226	0.339165	-0.158019	0.0523856	0.148707	0.0459136	0.564367	0.931783
ENSG00000027697.15	IFNGR1	-0.0520917	0.721317	0.869166	0.20596	0.162229	0.398423	0.280454	0.0579215	0.238219	0.0986517	0.498823	0.675852	0.453032	0.00299979	0.040062	-0.0772757	0.594965	0.929103	0.122418	0.402112	0.772073	0.443493	0.00367201	0.0407996	0.0383987	0.791758	0.96886
ENSG00000027847.14	B4GALT7	-0.135394	0.336188	0.588845	0.0611082	0.662783	0.837731	0.110813	0.432846	0.691253	-0.328335	0.0227558	0.0993298	-0.196177	0.166838	0.323702	-0.0199107	0.887207	0.982387	-0.187717	0.184597	0.608071	-0.199392	0.162565	0.300134	-0.149716	0.29322	0.883891
ENSG00000028116.17	VRK2	0.0550801	0.776335	0.899465	-0.090299	0.639728	0.824168	-0.156935	0.417146	0.679039	0.247393	0.201534	0.38687	0.262058	0.174039	0.33179	0.155942	0.413115	0.874595	0.26387	0.174651	0.598738	0.225288	0.24522	0.396313	0.154645	0.420808	0.907135
ENSG00000028203.18	VEZT	-0.0249486	0.85231	0.936548	0.0799348	0.55144	0.768228	0.014814	0.911716	0.964622	0.145372	0.27941	0.474892	0.295346	0.03109	0.121282	0.0848793	0.524653	0.907874	0.0352059	0.792564	0.943306	0.337112	0.0147621	0.0755238	0.112181	0.402546	0.903993
ENSG00000028277.21	POU2F2	0.000229397	0.999229	0.999624	-0.00770223	0.973053	0.991613	0.0395242	0.864675	0.946029	-0.175214	0.462934	0.646808	0.0161783	0.944008	0.96746	-0.567996	0.0196854	0.417704	-0.102662	0.665981	0.903211	-0.400471	0.102576	0.222317	-0.657931	0.010105	0.442935
ENSG00000028310.18	BRD9	0.435066	0.000141465	0.00675422	0.365767	0.00103718	0.0203576	0.430213	0.000157529	0.00433499	0.217687	0.0442536	0.149156	0.0165966	0.875088	0.925582	-0.0882245	0.404763	0.87347	0.238662	0.0281427	0.348803	-0.00443777	0.966601	0.980498	0.041268	0.696778	0.955197
ENSG00000028528.15	SNX1	0.106082	0.0438399	0.191693	0.0825402	0.113624	0.326998	0.0163955	0.750644	0.89387	0.0352507	0.494939	0.672619	0.0170979	0.740036	0.837311	0.0210533	0.682849	0.947457	0.0880631	0.0921505	0.485112	0.0420341	0.416679	0.566679	0.0384709	0.456981	0.915157
ENSG00000028839.10	TBPL1	0.149607	0.497777	0.726991	0.21175	0.341979	0.600946	0.0122028	0.955219	0.982894	0.35716	0.106	0.256804	0.544036	0.0161083	0.0858818	0.15203	0.479315	0.893491	0.145863	0.508259	0.833364	0.563511	0.0137419	0.0726098	0.216127	0.320673	0.888753
ENSG00000029153.14	ARNTL2	0.105161	0.444664	0.68345	0.337308	0.017407	0.111649	0.586731	8.08389e-05	0.00266857	0.0310333	0.820822	0.899326	0.290665	0.038938	0.136321	0.105345	0.444032	0.881584	-0.000285545	0.998366	0.999764	0.402167	0.00524568	0.0469752	0.130281	0.347794	0.891784
ENSG00000029363.17	BCLAF1	0.234973	0.183338	0.42332	0.0939326	0.5918	0.795079	-0.0906138	0.604332	0.808281	0.286673	0.105531	0.25595	0.515266	0.0047669	0.0484398	0.200176	0.25405	0.812134	0.234669	0.183629	0.60681	0.497128	0.00636077	0.0509424	0.231987	0.187686	0.856424
ENSG00000029364.12	SLC39A9	-0.102579	0.240391	0.490243	-0.125894	0.150928	0.382928	-0.140171	0.110989	0.343492	0.0124631	0.885595	0.938162	0.0564682	0.515235	0.669301	0.0767552	0.376658	0.865012	-0.0360958	0.677331	0.905811	0.132376	0.131484	0.261287	0.168954	0.0556295	0.733858
ENSG00000029534.21	ANK1	-0.476415	0.0268456	0.145269	-0.851988	5.87946e-05	0.00328693	-0.962635	1.30095e-05	0.000698349	-0.133777	0.514357	0.687387	-0.157268	0.405644	0.574683	0.882518	1.70132e-05	0.00424658	-0.123938	0.545221	0.849219	-0.197248	0.303325	0.457413	0.573778	0.00341141	0.280816
ENSG00000029639.11	TFB1M	0.0477664	0.716081	0.86685	-0.0177892	0.891906	0.95893	-0.073444	0.575744	0.790711	0.100262	0.443414	0.62887	-0.114725	0.382381	0.553746	0.0521678	0.685041	0.947665	0.0894959	0.4945	0.824857	-0.0331115	0.802726	0.873138	0.0181076	0.889785	0.984971
ENSG00000029725.17	RABEP1	0.0572536	0.486745	0.718208	0.0123198	0.880786	0.953705	-0.105146	0.204376	0.476857	0.0452583	0.58172	0.738907	0.128442	0.121817	0.26715	0.076699	0.350108	0.856467	0.0728378	0.376739	0.756656	0.196284	0.0202922	0.0884669	0.112971	0.172405	0.847083
ENSG00000029993.15	HMGB3	0.207126	0.0184882	0.117268	-0.0699596	0.412701	0.662322	-0.0354873	0.677144	0.853813	0.0829677	0.333785	0.528458	0.0221214	0.794779	0.87398	-0.21036	0.0163241	0.387795	0.117044	0.174745	0.598738	-0.15417	0.0757572	0.185259	-0.0991986	0.247527	0.87813
ENSG00000030066.13	NUP160	0.019748	0.831447	0.925728	0.0112626	0.903441	0.962707	-0.0429269	0.643921	0.834149	0.133758	0.152616	0.3243	0.136354	0.145538	0.297523	0.0717521	0.438437	0.880527	0.0371697	0.688581	0.909995	0.183172	0.0533186	0.150153	0.135188	0.148844	0.831331
ENSG00000030110.13	BAK1	-0.395313	0.00968942	0.0823593	-0.00389493	0.978793	0.993538	0.0410355	0.781083	0.909303	-0.592358	0.000198057	0.00726447	-0.348073	0.0213711	0.099328	-0.0814424	0.580617	0.924666	-0.263277	0.0780532	0.458099	-0.366501	0.0163486	0.079313	-0.178305	0.232977	0.872949
ENSG00000030419.16	IKZF2	0.154995	0.396063	0.641007	0.0963586	0.596392	0.797956	-0.0462996	0.798446	0.917405	0.362429	0.0504208	0.161928	0.466367	0.0129786	0.0779154	0.0737019	0.683835	0.947457	0.135649	0.45689	0.804622	0.469815	0.0124983	0.0691307	0.159646	0.37989	0.898813
ENSG00000030582.18	GRN	-0.28178	0.0665965	0.241306	-0.19625	0.196002	0.443947	-0.041606	0.782462	0.910387	-0.48764	0.00210318	0.0251777	-0.363057	0.0191716	0.0937957	-0.152619	0.313259	0.84458	-0.159513	0.292321	0.700164	-0.354068	0.0222602	0.0927786	0.0217222	0.885305	0.984721
ENSG00000031003.10	FAM13B	0.186381	0.251214	0.501258	0.219742	0.177797	0.418671	0.0313907	0.845514	0.936535	0.253143	0.120319	0.278658	0.466729	0.0054317	0.0512163	0.219753	0.174219	0.758813	0.161331	0.319372	0.719311	0.397124	0.017256	0.0816301	0.213335	0.188709	0.856424
ENSG00000031081.11	ARHGAP31	-0.345681	0.0983862	0.300147	0.0288399	0.885428	0.955292	0.193567	0.342292	0.617287	-0.365166	0.0793852	0.213258	-0.209222	0.301464	0.474219	0.303922	0.131196	0.717608	0.0515041	0.797761	0.944677	-0.0965369	0.636839	0.751252	0.170214	0.405483	0.903993
ENSG00000031691.7	CENPQ	-0.00588122	0.984695	0.993573	0.0679236	0.826207	0.927621	-0.0839709	0.783627	0.910981	-0.0157412	0.958703	0.977607	0.245916	0.421612	0.589632	0.10657	0.719052	0.955799	0.0014988	0.996007	0.999334	0.299619	0.336332	0.490384	0.200031	0.507563	0.92429
ENSG00000031698.13	SARS	-0.0667504	0.490192	0.720809	-0.244857	0.0137003	0.0979415	-0.0488072	0.612696	0.814874	-0.0871564	0.368218	0.560953	-0.200591	0.0412528	0.140945	-0.0997396	0.302328	0.837298	0.0512166	0.595853	0.874728	-0.35438	0.000558022	0.0208583	0.00814135	0.932607	0.990681
ENSG00000031823.14	RANBP3	0.111387	0.271205	0.522998	-0.058117	0.562958	0.776519	0.0407693	0.68536	0.859452	-0.0969317	0.337656	0.532189	-0.257461	0.0130444	0.0780728	0.0303556	0.762205	0.960211	0.0368774	0.714027	0.919755	-0.240278	0.0203435	0.0885662	-0.0140735	0.888784	0.984971
ENSG00000032219.19	ARID4A	0.0776858	0.685485	0.849523	0.096138	0.614778	0.809443	-0.0809827	0.669335	0.848268	0.407772	0.0364432	0.131859	0.583092	0.0033544	0.0423419	0.00167592	0.992902	0.99844	0.160513	0.403316	0.772883	0.383367	0.0492244	0.14352	0.0524565	0.781464	0.96843
ENSG00000032389.12	EIPR1	-0.191989	0.0718323	0.251841	-0.00520416	0.960411	0.98696	-0.0192129	0.855398	0.941846	-0.286038	0.00850595	0.0556182	-0.151664	0.152673	0.307053	0.0423082	0.686331	0.947665	-0.203815	0.0564153	0.42103	-0.178334	0.0964572	0.213917	-0.0475651	0.65291	0.947847
ENSG00000032444.16	PNPLA6	-0.382939	0.0117119	0.0913086	-0.292922	0.0497707	0.203751	-0.260791	0.0803968	0.286275	-0.473743	0.00212767	0.0252771	-0.343169	0.0225033	0.10231	-0.0261817	0.857848	0.97621	-0.266861	0.0733875	0.453156	-0.40896	0.0072834	0.0534215	-0.0523914	0.720673	0.958768
ENSG00000032742.17	IFT88	0.0959247	0.597427	0.796839	0.157863	0.385816	0.639072	-0.00496135	0.978051	0.9925	0.331096	0.0713805	0.200001	0.517142	0.00600772	0.0536367	0.14824	0.409926	0.874182	0.0692561	0.70246	0.915637	0.393958	0.0341294	0.116787	0.153463	0.395527	0.903117
ENSG00000033011.13	ALG1	-0.205486	0.167693	0.403785	-0.287852	0.0552487	0.216236	-0.0864549	0.562898	0.782099	-0.379317	0.0129094	0.0714856	-0.280043	0.06158	0.177846	-0.0693051	0.6393	0.939572	-0.191659	0.196585	0.616909	-0.38479	0.0123924	0.0689377	0.066917	0.653064	0.947847
ENSG00000033030.15	ZCCHC8	0.233608	0.0397714	0.182315	0.166145	0.138103	0.364586	0.00349845	0.974773	0.99099	0.330706	0.00426993	0.0369491	0.207237	0.0656854	0.184657	0.1319	0.234191	0.797764	0.223584	0.0485901	0.405304	0.263635	0.0209242	0.0898738	-0.00502356	0.963828	0.995014
ENSG00000033050.9	ABCF2	-0.233772	0.0947826	0.294463	-0.13478	0.330682	0.590523	-0.250035	0.0801835	0.285688	-0.229363	0.09954	0.246616	-0.0700509	0.609922	0.743503	-0.0552463	0.688733	0.948751	-0.170303	0.218806	0.638932	-0.260687	0.0673229	0.172687	-0.0777903	0.579206	0.935354
ENSG00000033100.16	CHPF2	0.0410329	0.72105	0.868987	0.063733	0.577629	0.786656	-0.000697607	0.995135	0.997687	-0.196199	0.0923776	0.234982	-0.179616	0.120967	0.266001	-0.0247434	0.828567	0.97148	0.0125166	0.913144	0.978368	-0.133262	0.248141	0.399414	0.000583763	0.99593	0.998887
ENSG00000033122.21	LRRC7	0.202061	0.641008	0.822588	0.567439	0.211013	0.463059	0.197415	0.635113	0.82901	0.491429	0.240768	0.430912	0.951217	0.0311398	0.121315	0.196726	0.62535	0.936873	0.196588	0.649064	0.897442	1.18724	0.00828919	0.0567363	0.132391	0.754371	0.963875
ENSG00000033170.17	FUT8	-0.277972	0.012778	0.0952678	-0.300478	0.00773406	0.0701646	-0.456892	0.000107526	0.00327418	-0.207692	0.058222	0.176408	0.09291	0.390187	0.561059	-0.0367873	0.731385	0.956361	-0.156543	0.150305	0.566477	0.0456621	0.674315	0.781008	-0.0290213	0.788062	0.96843
ENSG00000033178.13	UBA6	0.0451267	0.826023	0.923407	0.210553	0.308711	0.569894	-0.0133034	0.94814	0.980127	0.223743	0.277199	0.472358	0.606013	0.00474931	0.0484168	0.0665651	0.74421	0.95773	0.0692383	0.735834	0.925774	0.622582	0.0038478	0.041356	0.0992052	0.627761	0.945364
ENSG00000033327.13	GAB2	-0.00245044	0.984739	0.993573	0.0709654	0.574336	0.784279	-0.123407	0.335638	0.611499	-0.0469698	0.71334	0.830987	-0.149323	0.241558	0.411376	-0.0639216	0.612701	0.93406	0.0620818	0.62679	0.889006	-0.135299	0.293082	0.446642	-0.216809	0.0964034	0.782149
ENSG00000033627.16	ATP6V0A1	-0.156435	0.0408826	0.184829	0.121736	0.109116	0.319894	0.0782496	0.30062	0.579587	-0.0170501	0.819476	0.898518	0.0641465	0.393919	0.564065	0.0524635	0.485088	0.896148	-0.0377879	0.613682	0.883812	0.0702691	0.35238	0.506455	0.0182711	0.808297	0.973803
ENSG00000033800.13	PIAS1	0.0397762	0.75901	0.890098	0.154997	0.233832	0.490701	-0.032282	0.803122	0.920091	0.208291	0.111438	0.265372	0.285632	0.030674	0.120346	0.281962	0.0322519	0.491479	0.074707	0.56437	0.860292	0.263181	0.0465261	0.138998	0.0990655	0.445172	0.912485
ENSG00000033867.16	SLC4A7	0.107673	0.538954	0.755465	0.224008	0.205297	0.455493	-0.0587137	0.736835	0.887469	0.198475	0.258145	0.450142	0.553638	0.00260076	0.0377483	-0.0416847	0.810456	0.967947	0.11924	0.495829	0.825362	0.547731	0.00293965	0.0375528	0.0744999	0.669058	0.950484
ENSG00000034053.14	APBA2	-0.178862	0.385266	0.632135	0.174915	0.406131	0.657122	0.148122	0.492386	0.734138	-0.448637	0.0345016	0.127383	-0.0899905	0.672179	0.789945	-0.0732661	0.731008	0.956361	-0.122734	0.549096	0.851884	-0.207045	0.346467	0.499763	-0.325909	0.146015	0.8276
ENSG00000034152.19	MAP2K3	-0.18153	0.138007	0.363089	0.0657568	0.587034	0.792652	0.139527	0.253348	0.532475	-0.337151	0.0072974	0.0506361	-0.0982523	0.418337	0.58617	-0.0106588	0.929902	0.991726	-0.177111	0.147233	0.562253	-0.173281	0.158134	0.294918	-0.0795271	0.514364	0.92429
ENSG00000034239.11	EFCAB1	0.117813	0.415392	0.658048	0.137655	0.341448	0.600431	-0.0207485	0.885131	0.953384	0.193358	0.183288	0.364233	0.315936	0.0322199	0.123301	-0.0363171	0.800136	0.966204	-0.050633	0.725508	0.92328	0.242415	0.097601	0.215537	-0.00787385	0.956277	0.993978
ENSG00000034510.6	TMSB10	-0.318772	0.260151	0.511135	-0.20537	0.466226	0.705975	0.85223	0.00407458	0.0438432	-0.626986	0.0295753	0.116345	-0.516624	0.071614	0.194471	-0.384209	0.176753	0.761545	-0.368385	0.193491	0.615517	-0.618475	0.0326183	0.113926	-0.206189	0.466375	0.917426
ENSG00000034533.11	ASTE1	0.172752	0.309572	0.561885	0.0457993	0.78494	0.905291	0.000936932	0.995436	0.997687	0.197931	0.24213	0.43204	0.115457	0.48921	0.648256	0.0244078	0.880563	0.980789	-0.0990528	0.563892	0.860019	0.120553	0.478344	0.621542	0.107745	0.514284	0.92429
ENSG00000034677.13	RNF19A	-0.0225687	0.860877	0.940963	0.0477876	0.710237	0.863827	-0.0989816	0.440633	0.69722	0.14458	0.263057	0.456039	0.35116	0.00830088	0.0621228	0.0979371	0.44365	0.881584	0.078678	0.541068	0.8486	0.320326	0.0156846	0.0778113	0.0274671	0.829922	0.976607
ENSG00000034693.15	PEX3	-0.0216657	0.875933	0.946426	-0.085774	0.535085	0.756503	0.0140839	0.917319	0.967087	0.180916	0.190789	0.373447	0.323875	0.0204309	0.0968015	0.0567237	0.672532	0.945922	0.00487636	0.971862	0.992814	0.261945	0.061669	0.163265	0.0894167	0.510667	0.92429
ENSG00000034713.8	GABARAPL2	-0.198238	0.0825103	0.27144	-0.16701	0.140787	0.368621	-0.136704	0.225946	0.501387	-0.21298	0.0624854	0.18407	-0.114029	0.311031	0.483602	-0.234746	0.0397962	0.533008	-0.116499	0.301923	0.707949	-0.115381	0.307131	0.461073	0.0655544	0.558185	0.931501
ENSG00000035115.22	SH3YL1	0.101057	0.392828	0.637891	-0.212073	0.0757548	0.259473	-0.226165	0.0590888	0.240283	0.256244	0.0332835	0.12452	0.0278571	0.812196	0.885554	-0.0699667	0.550947	0.916387	0.0973885	0.409762	0.777685	0.0868168	0.461086	0.606139	0.0257741	0.826174	0.976607
ENSG00000035141.8	FAM136A	0.117155	0.202644	0.448335	0.105649	0.249053	0.505524	0.00188616	0.983426	0.99414	0.147955	0.1086	0.260814	0.163717	0.07624	0.20154	-0.0471889	0.602221	0.931449	0.112201	0.221639	0.641987	0.238077	0.0116123	0.0666426	0.0327282	0.718776	0.958768
ENSG00000035403.18	VCL	-0.126123	0.119559	0.334735	-0.107379	0.18377	0.427174	0.0193638	0.809203	0.922871	-0.143228	0.0780311	0.211577	-0.0774264	0.33562	0.508929	0.0464496	0.562395	0.920286	-0.0255058	0.749876	0.929914	-0.0795841	0.323029	0.476981	-0.00769222	0.923577	0.989046
ENSG00000035664.11	DAPK2	0.0108819	0.918363	0.965659	-0.0613231	0.561438	0.775411	-0.123551	0.244658	0.523019	0.0475617	0.653995	0.791342	-0.0372301	0.724044	0.825982	-0.219219	0.0413843	0.538614	-0.0024442	0.981653	0.99587	-0.0403892	0.702419	0.800669	-0.233213	0.0308709	0.645172
ENSG00000035681.9	NSMAF	-0.0162972	0.872795	0.944851	-0.150253	0.14519	0.375152	-0.206359	0.04777	0.214053	0.146843	0.151878	0.323508	0.150838	0.141687	0.292756	0.137999	0.176614	0.761545	0.0303578	0.765309	0.935464	0.173078	0.0942747	0.211085	0.0609685	0.549864	0.930956
ENSG00000035687.10	ADSS	-0.086052	0.509096	0.734174	-0.0645142	0.620072	0.811769	-0.1577	0.226814	0.502325	-0.00861451	0.947067	0.971517	0.168712	0.197008	0.359739	-0.0666235	0.605593	0.932094	0.0154886	0.904973	0.976626	0.195463	0.137294	0.268378	0.0654046	0.613135	0.944548
ENSG00000035720.8	STAP1	-0.164414	0.617243	0.808639	0.0104969	0.975044	0.991976	0.0851715	0.787371	0.913027	-0.428565	0.205956	0.392426	0.138719	0.66888	0.787739	0.189268	0.534234	0.912122	-0.0965912	0.76659	0.936028	0.783167	0.0159613	0.0782648	-0.0159951	0.959885	0.994405
ENSG00000035862.12	TIMP2	-0.22065	0.0263011	0.143197	-0.324604	0.00141992	0.0246947	-0.0282911	0.769591	0.904436	-0.321704	0.00161101	0.0219099	-0.0505101	0.59886	0.734463	-0.00053389	0.995559	0.998688	-0.193582	0.0496296	0.407759	-0.110558	0.255234	0.407171	0.0401639	0.677318	0.952062
ENSG00000035928.16	RFC1	-0.00103213	0.993127	0.997065	-0.254548	0.0375889	0.174613	-0.349459	0.00510511	0.0511145	0.16429	0.174012	0.352843	0.17558	0.144775	0.296442	0.0705319	0.553296	0.916387	0.131492	0.275615	0.685699	0.142885	0.235371	0.385808	0.138974	0.246458	0.877153
ENSG00000036054.13	TBC1D23	0.159596	0.350898	0.600924	-0.0331763	0.845637	0.937849	-0.101923	0.549651	0.772877	0.128602	0.450559	0.635581	0.320345	0.0637251	0.181361	0.0571724	0.73516	0.956385	0.089607	0.599199	0.87671	0.388393	0.0262036	0.100407	0.275775	0.107936	0.799025
ENSG00000036257.13	CUL3	-0.281982	0.0427401	0.188982	-0.157862	0.25126	0.508162	-0.326998	0.0199689	0.124303	-0.146148	0.28492	0.480937	0.330802	0.0182866	0.0913662	0.153904	0.25969	0.815068	-0.0977335	0.473145	0.813928	0.293308	0.0357188	0.12007	0.188404	0.169991	0.847083
ENSG00000036448.10	MYOM2	-0.065934	0.839638	0.930063	-0.149986	0.613809	0.809009	0.0329729	0.917306	0.967087	-0.262114	0.423817	0.611536	-0.80405	0.0114121	0.0732245	0.142613	0.643745	0.941436	0.134625	0.67425	0.904776	-0.405755	0.19515	0.340633	0.113592	0.721505	0.958775
ENSG00000036530.9	CYP46A1	0.19285	0.572641	0.780282	0.665745	0.051536	0.207664	0.470891	0.191632	0.463067	0.535914	0.112097	0.266457	0.572556	0.0948334	0.229032	0.622621	0.0729782	0.630888	0.179063	0.601596	0.877324	0.358747	0.312069	0.466292	0.560134	0.122577	0.813963
ENSG00000036549.13	AC118549.1	-0.110015	0.448399	0.685873	-0.114692	0.431085	0.676438	-0.201968	0.167206	0.428072	-0.00831806	0.954008	0.975283	0.267085	0.0691257	0.190431	0.141072	0.328037	0.850008	0.0141086	0.922134	0.980024	0.319334	0.0315525	0.111589	0.143846	0.320795	0.888753
ENSG00000036672.16	USP2	-0.0995468	0.407329	0.651564	-0.110253	0.3559	0.613627	-0.0331627	0.780539	0.909057	0.0554506	0.642032	0.783183	0.0162008	0.891268	0.935723	0.154251	0.195181	0.773092	-0.191603	0.114722	0.518202	-0.190608	0.115738	0.241108	-0.0549433	0.645937	0.947289
ENSG00000037042.9	TUBG2	-0.0221522	0.843923	0.931548	0.00694707	0.950527	0.983275	-0.25427	0.0275025	0.15327	0.107282	0.340707	0.534999	-0.15895	0.160439	0.316098	0.00796004	0.943024	0.99271	0.077978	0.48818	0.821148	-0.092442	0.413235	0.563379	-0.0978914	0.384586	0.900348
ENSG00000037241.7	RPL26L1	-0.508129	0.000571245	0.0157443	-0.29616	0.0362558	0.170612	-0.234102	0.099719	0.323904	-0.475381	0.00109755	0.0177957	-0.168721	0.222831	0.390565	0.010946	0.936564	0.99271	-0.429603	0.00291843	0.14447	-0.307767	0.0313788	0.111158	-0.141879	0.313961	0.888753
ENSG00000037280.16	FLT4	0.728281	0.000154938	0.00716442	-0.112866	0.481722	0.717583	-0.0547416	0.739801	0.888322	0.348165	0.059589	0.179013	-0.277606	0.0897542	0.221844	0.106917	0.506675	0.90217	0.306315	0.0974529	0.494328	-0.316426	0.0579761	0.157496	-0.0118288	0.942536	0.992137
ENSG00000037474.15	NSUN2	0.086869	0.221798	0.470572	0.0618664	0.38241	0.636345	0.0963506	0.175965	0.441583	-0.0212141	0.763797	0.863927	0.0377114	0.593334	0.73067	0.0418241	0.552856	0.916387	0.0141962	0.840608	0.958868	0.0138498	0.844884	0.901718	-0.0209814	0.766606	0.965657
ENSG00000037637.11	FBXO42	-0.0289247	0.620062	0.80974	-0.0537762	0.356893	0.614361	-0.184478	0.00252739	0.0315649	-0.0167715	0.773276	0.869985	0.0323442	0.577714	0.719382	0.0942492	0.107756	0.684462	-0.0327988	0.573963	0.86527	0.0119095	0.83806	0.897137	0.0855648	0.144878	0.827316
ENSG00000037749.12	MFAP3	-0.148221	0.39984	0.644471	-0.152516	0.387601	0.64077	-0.209621	0.236681	0.514784	-0.0464652	0.790119	0.879498	0.109858	0.530266	0.681265	0.172415	0.32237	0.84866	-0.0718273	0.681446	0.907135	0.289663	0.103177	0.223182	0.133226	0.447197	0.912485
ENSG00000037757.14	MRI1	-0.0702658	0.698775	0.857214	0.0812055	0.652842	0.832469	0.0612859	0.734653	0.886224	-0.0797847	0.659124	0.795107	-0.26694	0.144734	0.296442	-0.300127	0.100574	0.679052	-0.183591	0.313927	0.717819	-0.12852	0.480647	0.623651	-0.28257	0.124381	0.816519
ENSG00000037897.17	METTL1	0.611933	0.00691019	0.068078	0.423619	0.049587	0.203436	0.272085	0.204331	0.476844	0.3476	0.119032	0.276638	0.15713	0.464051	0.62687	0.166087	0.430595	0.879342	0.31201	0.163016	0.584053	0.1368	0.533334	0.667684	0.184813	0.39165	0.902107
ENSG00000038002.9	AGA	-0.315968	0.0201129	0.12308	0.0168784	0.899876	0.961915	-0.162374	0.235406	0.5131	-0.140428	0.287081	0.483203	-0.0842502	0.530931	0.681701	-0.0459177	0.732376	0.956361	-0.15897	0.230177	0.649658	0.158614	0.242269	0.393321	0.0241151	0.858362	0.982774
ENSG00000038210.14	PI4K2B	0.127906	0.378991	0.62708	0.00277773	0.984693	0.994767	0.056573	0.694761	0.865051	0.155175	0.285245	0.481074	0.172826	0.233874	0.403141	0.0488844	0.733036	0.956385	0.105082	0.468855	0.811607	0.307454	0.0377542	0.124019	0.116878	0.418599	0.905802
ENSG00000038219.13	BOD1L1	0.0238025	0.810889	0.91706	-0.0418898	0.673635	0.844342	-0.125609	0.210223	0.483294	0.129042	0.197703	0.382116	0.258909	0.0116196	0.0737808	0.178286	0.0768437	0.638587	0.0540112	0.587393	0.869668	0.162288	0.107266	0.229254	0.0463832	0.640947	0.946335
ENSG00000038274.17	MAT2B	-0.0864759	0.364686	0.613443	-0.168368	0.0809307	0.268602	-0.242095	0.0135854	0.0972379	0.0200718	0.832422	0.906612	-0.00156506	0.98683	0.992036	-0.0180296	0.848935	0.974771	0.0500428	0.598341	0.876419	0.0606863	0.523787	0.659929	0.15852	0.099047	0.786398
ENSG00000038295.8	TLL1	0.214711	0.185738	0.426326	-0.295032	0.0530941	0.211114	-0.280841	0.0606251	0.24369	0.464047	0.00491699	0.0399171	0.0627865	0.670723	0.789071	0.16291	0.261831	0.815068	0.314131	0.0537614	0.41536	0.0648682	0.663729	0.773036	0.192259	0.188842	0.856424
ENSG00000038358.15	EDC4	-0.0111666	0.921855	0.967535	0.0753045	0.507687	0.738028	0.127183	0.266663	0.547411	-0.120087	0.293818	0.49012	-0.118623	0.298777	0.471372	0.0787166	0.489084	0.896288	-0.041475	0.715558	0.92054	-0.1699	0.140353	0.272675	-0.00890446	0.937725	0.991431
ENSG00000038382.20	TRIO	0.107606	0.198741	0.442825	0.131195	0.118393	0.333955	0.113688	0.175102	0.439978	0.0448358	0.589597	0.74472	0.0337771	0.684166	0.798577	0.166625	0.0489434	0.566559	0.0933054	0.264027	0.674803	0.0195475	0.814024	0.880529	0.0455641	0.583862	0.936888
ENSG00000038427.16	VCAN	0.172658	0.433432	0.674328	-0.00267891	0.990327	0.996682	0.539995	0.0202754	0.125769	0.108529	0.622321	0.768448	0.195639	0.375749	0.54744	0.298145	0.191586	0.770669	-0.0163957	0.940806	0.984513	0.0101059	0.963765	0.979012	0.111989	0.625257	0.945364
ENSG00000038532.16	CLEC16A	-0.104577	0.216164	0.46408	-0.00276163	0.97371	0.991635	-0.0732522	0.384628	0.653598	-0.193926	0.0243256	0.103109	-0.0468962	0.5763	0.718328	0.0333375	0.690687	0.949519	-0.0517364	0.537985	0.8486	-0.0099009	0.906111	0.942709	-0.037158	0.658265	0.948195
ENSG00000039068.19	CDH1	-0.148883	0.0415878	0.186565	-0.172722	0.018952	0.116705	-0.093651	0.194815	0.466683	-0.134736	0.064116	0.186855	-0.0354302	0.620685	0.752997	0.0608467	0.396658	0.871485	-0.086698	0.228726	0.648878	-0.0903664	0.210323	0.358131	0.0492588	0.492388	0.921836
ENSG00000039123.16	MTREX	0.0371459	0.810372	0.917006	-0.0092875	0.952236	0.983823	-0.178083	0.252921	0.532083	0.070776	0.647232	0.786438	0.339377	0.032333	0.123546	-0.00345065	0.982147	0.996686	0.0247576	0.87282	0.967323	0.292419	0.064089	0.167591	0.112701	0.466596	0.917426
ENSG00000039139.9	DNAH5	0.126867	0.331672	0.584632	-0.0123706	0.924065	0.971558	0.106714	0.412208	0.675715	0.157002	0.230163	0.418784	0.231609	0.0790367	0.205863	0.123178	0.344107	0.853853	0.0232596	0.85796	0.962622	0.110539	0.396559	0.547807	0.100232	0.441134	0.911973
ENSG00000039319.17	ZFYVE16	0.0147266	0.937536	0.974645	0.160047	0.396753	0.648887	-0.0708962	0.705438	0.87084	0.282018	0.136385	0.301632	0.565668	0.00395711	0.0453968	0.217897	0.24579	0.805156	0.062451	0.739462	0.927113	0.575962	0.00346687	0.040183	0.200229	0.287188	0.883891
ENSG00000039523.20	RIPOR1	-0.0455949	0.723578	0.870152	0.171309	0.185647	0.429732	0.18664	0.151536	0.406233	-0.194508	0.135488	0.300406	-0.156154	0.228093	0.3963	0.0085625	0.94684	0.993755	-0.0352476	0.784149	0.94185	-0.158232	0.224195	0.373813	-0.0803316	0.534697	0.928034
ENSG00000039537.13	C6	-0.0525346	0.719948	0.868603	-0.385479	0.0109039	0.0856956	-0.438766	0.00430912	0.0456417	0.0974293	0.505346	0.680765	0.0334044	0.817811	0.888556	-0.152474	0.297102	0.835567	-0.0810311	0.580747	0.867278	-0.0828605	0.571044	0.69856	0.00295985	0.983798	0.997641
ENSG00000039560.14	RAI14	-0.039262	0.686533	0.850048	-0.0763468	0.433315	0.678156	-0.142106	0.148125	0.401672	0.0377831	0.697425	0.821202	0.152911	0.119781	0.264527	-0.0374843	0.699501	0.952589	0.03764	0.698652	0.914332	0.142327	0.147352	0.281429	0.0142325	0.883522	0.984075
ENSG00000039650.12	PNKP	0.300037	0.0363252	0.173052	0.360508	0.0126378	0.0937227	0.404993	0.00560407	0.0543008	0.0514351	0.713682	0.831058	-0.0460235	0.742685	0.838712	-0.0361944	0.796345	0.965035	0.134646	0.338635	0.732723	-0.0869821	0.536861	0.670812	-0.0909366	0.519083	0.925241
ENSG00000040199.18	PHLPP2	0.0216558	0.842757	0.931245	0.154577	0.158169	0.393663	0.25554	0.0209987	0.128513	0.169351	0.12287	0.282132	0.209671	0.0568683	0.169838	0.13739	0.203859	0.778634	0.0919443	0.399527	0.770143	0.286371	0.0109331	0.0648446	0.0516656	0.634301	0.945364
ENSG00000040275.17	SPDL1	0.344513	0.0427258	0.188966	0.119969	0.471695	0.709479	0.151416	0.362157	0.634016	0.453592	0.00812268	0.0540759	0.318543	0.0578714	0.17155	0.32008	0.0534989	0.582834	0.328678	0.0523181	0.413147	0.396278	0.0205225	0.0890548	0.287987	0.0849062	0.776423
ENSG00000040341.18	STAU2	-0.0382513	0.792335	0.907619	-0.0575181	0.692911	0.855018	-0.13697	0.349136	0.622902	0.153216	0.292087	0.488383	0.25322	0.0855439	0.215254	0.158359	0.276126	0.822878	-0.00929018	0.948918	0.987301	0.317233	0.033217	0.115065	0.207713	0.156445	0.836501
ENSG00000040487.13	PQLC2	0.00959506	0.953816	0.980767	0.284595	0.0887296	0.283583	0.149837	0.372471	0.644469	-0.318355	0.0605577	0.180486	0.0264891	0.872717	0.923968	0.0326082	0.844561	0.973824	-0.13795	0.407354	0.7755	-0.173304	0.303622	0.457706	0.00422673	0.979924	0.997214
ENSG00000040531.16	CTNS	0.0855868	0.483271	0.7155	0.110027	0.368127	0.623784	-0.00355025	0.976802	0.992198	-0.072202	0.554187	0.716249	-0.292199	0.0201429	0.096141	-0.151429	0.217702	0.787831	-0.112021	0.360735	0.744447	-0.199115	0.109089	0.232003	-0.248595	0.0471993	0.71135
ENSG00000040608.14	RTN4R	-0.678464	0.0113322	0.0897715	-0.126041	0.650809	0.831085	0.357438	0.219874	0.494556	-0.650201	0.0144319	0.0758263	-0.830341	0.00645293	0.0554064	-0.320224	0.285736	0.829498	-0.678344	0.0110589	0.254859	-0.827306	0.00880244	0.0581459	-0.21714	0.481335	0.920431
ENSG00000040633.13	PHF23	-0.114145	0.309229	0.561607	-0.104837	0.348252	0.606669	0.0375401	0.737248	0.887503	-0.29484	0.0107728	0.0645206	-0.136381	0.223715	0.391573	0.0598084	0.591455	0.927885	-0.0152317	0.89122	0.972262	-0.229313	0.0446675	0.136055	0.0381932	0.732773	0.960392
ENSG00000040933.16	INPP4A	-0.159669	0.0251971	0.139798	0.00806278	0.907563	0.964499	-0.0547189	0.432923	0.691253	-0.0619135	0.373987	0.566575	0.00597708	0.931344	0.960838	0.00754448	0.913271	0.98809	-0.138628	0.0503804	0.408997	0.0682367	0.329219	0.483462	-0.0630855	0.36683	0.897304
ENSG00000041353.10	RAB27B	0.0252052	0.916088	0.964787	0.0820841	0.734187	0.877953	-0.0777471	0.744926	0.890254	0.226411	0.3426	0.536926	0.502106	0.0406101	0.139674	-0.00712061	0.976051	0.996686	0.0347541	0.884177	0.970962	0.641978	0.0100963	0.0624525	0.155074	0.51542	0.92429
ENSG00000041357.16	PSMA4	0.0112935	0.912333	0.963443	0.00701308	0.945529	0.981012	-0.0648187	0.52812	0.758579	0.0494532	0.629769	0.773603	0.190903	0.0671182	0.186965	-0.0717893	0.483816	0.89557	0.138919	0.179138	0.602407	0.168366	0.106134	0.227547	0.0406552	0.691777	0.954581
ENSG00000041515.16	MYO16	0.434491	0.0826212	0.271603	1.079	0.000169598	0.00651976	1.05471	0.000201885	0.00516279	0.507641	0.0411082	0.142679	0.694295	0.0136903	0.0797566	0.637529	0.0202414	0.423016	0.0984055	0.695641	0.912353	0.618072	0.0375205	0.123597	0.178872	0.573031	0.934048
ENSG00000041802.11	LSG1	0.0223352	0.740162	0.879638	-0.00992364	0.882864	0.954323	0.00192179	0.977213	0.992274	-0.051097	0.448922	0.634118	0.0189668	0.778028	0.862146	0.0403799	0.547338	0.916084	0.0184322	0.784189	0.94185	0.0700452	0.30222	0.456291	0.0313966	0.641251	0.946457
ENSG00000041880.14	PARP3	-0.200888	0.0768985	0.261573	0.0624798	0.574218	0.784254	0.196137	0.0827488	0.291327	-0.0258038	0.816617	0.896882	-0.176993	0.116145	0.259476	-0.0133616	0.904302	0.985473	-0.120618	0.282097	0.69166	-0.209995	0.0649104	0.168771	-0.0692835	0.535875	0.928034
ENSG00000041982.16	TNC	-0.148392	0.333895	0.58645	-0.0346249	0.820658	0.924045	0.311526	0.0461676	0.209952	-0.374507	0.0174805	0.0849905	-0.142063	0.354671	0.527262	-0.273475	0.0786707	0.642765	-0.0274766	0.857204	0.962557	-0.211541	0.170787	0.310047	-0.208933	0.176501	0.849488
ENSG00000041988.15	THAP3	-0.010715	0.926476	0.969646	-0.0626289	0.585198	0.791702	0.0236936	0.836339	0.932619	-0.110544	0.343184	0.537508	-0.314356	0.00848353	0.0627746	0.0391007	0.730501	0.956361	0.0203654	0.860401	0.963345	-0.181908	0.121874	0.248773	-0.32994	0.006402	0.366849
ENSG00000042062.13	RIPOR3	0.573021	0.0116154	0.0908818	0.6179	0.00379632	0.0458612	0.74019	0.000749577	0.0135828	0.160279	0.47572	0.657058	0.386112	0.0634065	0.18089	1.02527	5.70049e-06	0.001804	0.244126	0.275849	0.685699	0.20415	0.331535	0.485977	0.547427	0.0109368	0.456054
ENSG00000042088.14	TDP1	-0.0379051	0.653226	0.83039	-0.174016	0.0430414	0.188434	-0.188416	0.0299159	0.161785	-0.00727764	0.930959	0.962964	0.0290944	0.728447	0.829193	0.209073	0.0151038	0.372798	-0.0462593	0.583134	0.868326	0.000413029	0.996107	0.997233	0.130063	0.12709	0.817528
ENSG00000042286.15	AIFM2	-0.218657	0.0739535	0.255578	0.17849	0.137385	0.363711	0.00853643	0.942798	0.978809	-0.232612	0.0572866	0.174619	-0.114923	0.33761	0.511072	-0.094378	0.427034	0.878111	-0.11222	0.35116	0.740807	-0.193993	0.11224	0.236377	-0.112085	0.351112	0.892805
ENSG00000042317.17	SPATA7	-0.0144408	0.939606	0.975419	-0.0326001	0.863231	0.94531	-0.17208	0.361537	0.633573	0.318495	0.0954208	0.24031	0.519552	0.00747641	0.0588304	0.158656	0.392695	0.870353	0.0819903	0.665514	0.903151	0.395227	0.0404806	0.128727	0.113093	0.545603	0.93062
ENSG00000042429.12	MED17	0.560089	0.00170717	0.0310622	0.707358	9.57804e-05	0.00460006	0.511359	0.00305793	0.0358654	0.726617	6.96241e-05	0.0040061	0.600627	0.000726003	0.0213324	0.118635	0.473704	0.891015	0.399503	0.0225626	0.327482	0.574589	0.00135945	0.0281123	-0.00217702	0.989699	0.9983
ENSG00000042445.14	RETSAT	-0.44453	1.33718e-05	0.0014492	-0.263356	0.00608073	0.0603374	-0.316744	0.00120512	0.0188667	-0.456227	8.53494e-06	0.00107274	-0.31606	0.00119103	0.0266744	-0.12967	0.163835	0.746743	-0.25186	0.00833942	0.223405	-0.223983	0.0185844	0.0844939	-0.10115	0.276835	0.882559
ENSG00000042493.16	CAPG	-0.450531	0.00701639	0.0687354	-0.372685	0.022698	0.129592	-0.155592	0.332459	0.608033	-0.649846	0.000180045	0.00694595	-0.500375	0.00275199	0.038615	-0.151988	0.341363	0.852086	-0.3333	0.04181	0.391356	-0.485293	0.00370255	0.0409336	-0.0453369	0.776281	0.967122
ENSG00000042753.12	AP2S1	-0.194935	0.269912	0.521845	-0.140325	0.424863	0.671789	0.061776	0.725678	0.881459	-0.447245	0.0137757	0.0743175	-0.481354	0.00833792	0.0622954	-0.265289	0.135189	0.722331	-0.212933	0.228238	0.648248	-0.412311	0.0231845	0.0945848	-0.137058	0.438039	0.911973
ENSG00000042781.14	USH2A	0.606639	0.225144	0.474796	1.00644	0.0233995	0.131646	0.709296	0.107718	0.337513	0.463892	0.351967	0.54556	0.85488	0.0537183	0.163855	0.287712	0.513696	0.905331	0.197598	0.701437	0.915179	0.843481	0.0644143	0.168122	-0.0310796	0.947943	0.992788
ENSG00000042832.12	TG	0.000239959	0.998548	0.999359	-0.195428	0.132487	0.357045	-0.278284	0.0416047	0.196996	-0.163018	0.226088	0.414835	-0.190888	0.140923	0.291484	0.0410637	0.751811	0.959787	-0.0734472	0.583092	0.868326	-0.404289	0.00321875	0.0389104	-0.0907269	0.494719	0.922761
ENSG00000042980.13	ADAM28	0.213331	0.0943293	0.293848	-0.0120549	0.923427	0.971331	-0.19037	0.133248	0.379162	0.321762	0.0130961	0.0720981	0.0979639	0.435615	0.60204	-0.272141	0.0337312	0.501921	0.267632	0.0373072	0.379322	0.2433	0.0568913	0.155974	-0.252328	0.0484884	0.712326
ENSG00000043039.7	BARX2	-0.294474	0.0405977	0.184446	-0.27916	0.0520511	0.208402	-0.0781629	0.58229	0.794713	-0.603367	9.02297e-05	0.00464725	-0.546663	0.000324743	0.0147567	-0.309392	0.0322641	0.491479	-0.37679	0.00982195	0.243169	-0.281762	0.0527855	0.149344	-0.351831	0.0177405	0.548685
ENSG00000043093.15	DCUN1D1	0.0308212	0.881837	0.948526	-0.0900016	0.664995	0.839211	-0.316205	0.130881	0.375381	0.136386	0.509945	0.684433	0.40023	0.0573356	0.170516	0.0558373	0.78529	0.963714	0.0692737	0.738042	0.926578	0.462656	0.0294426	0.107077	0.110181	0.592538	0.939427
ENSG00000043143.20	JADE2	-0.168253	0.106745	0.313514	-0.212246	0.0429447	0.188103	-0.0662338	0.520306	0.753523	-0.239725	0.0232459	0.100653	-0.186522	0.0737912	0.19796	0.126336	0.221346	0.790272	-0.0766277	0.457211	0.804678	-0.272602	0.0104152	0.0635939	0.138149	0.182407	0.854287
ENSG00000043514.17	TRIT1	0.101673	0.315672	0.569108	-0.024835	0.804709	0.916313	-0.0671984	0.501941	0.740112	0.245162	0.0177343	0.0858005	0.209005	0.0406464	0.139674	-0.00577629	0.953606	0.99421	0.0338664	0.737286	0.926317	0.204664	0.0460433	0.138359	0.0696528	0.485916	0.920711
ENSG00000043591.6	ADRB1	-0.605311	0.0158427	0.107862	-0.62037	0.014344	0.100081	-0.906097	0.000774149	0.0139284	-0.953586	0.000334404	0.00966771	-0.798507	0.00186442	0.0328768	-0.610225	0.0152239	0.374118	-0.826316	0.00156876	0.114989	-0.947509	0.000450824	0.01979	-0.709417	0.00695356	0.376916
ENSG00000044090.10	CUL7	-0.0689057	0.530936	0.749203	-0.0035558	0.974129	0.99174	0.153277	0.167678	0.428553	-0.205684	0.065492	0.189742	-0.225331	0.0445609	0.146633	-0.0437401	0.6906	0.949519	-0.0787681	0.47374	0.814325	-0.249439	0.0274411	0.102926	-0.113653	0.305623	0.887078
ENSG00000044115.21	CTNNA1	-0.121638	0.0690863	0.246298	-0.181241	0.00792422	0.0710694	-0.169383	0.0127231	0.0930959	-0.215811	0.00182134	0.0233438	-0.0948497	0.153646	0.308274	0.0223567	0.734132	0.956385	-0.0792385	0.231743	0.651335	-0.0805583	0.224383	0.373936	0.129739	0.053132	0.725614
ENSG00000044446.12	PHKA2	0.1523	0.0952313	0.295231	0.230325	0.0128385	0.0943694	0.154599	0.0897613	0.305299	0.171308	0.0610523	0.181386	0.0615161	0.493917	0.652834	-0.0498807	0.578368	0.923534	0.106169	0.241288	0.659215	0.0328309	0.715972	0.810091	-0.0958091	0.290572	0.883891
ENSG00000044459.15	CNTLN	-0.0575446	0.774444	0.898625	-0.0167906	0.934001	0.975965	-0.0284576	0.887651	0.954316	0.225771	0.258095	0.450142	0.288616	0.155013	0.309822	0.112272	0.572704	0.922631	-0.0601881	0.764055	0.935058	0.435694	0.0350906	0.118883	0.149114	0.45905	0.916384
ENSG00000044574.8	HSPA5	-0.024711	0.814546	0.918455	0.0194292	0.853661	0.94146	0.126838	0.231936	0.508777	-0.267523	0.0139113	0.0745947	0.00440638	0.966625	0.980063	-0.239765	0.0265662	0.463639	-0.0954579	0.366751	0.748539	-0.0469886	0.655894	0.76689	-0.119516	0.259872	0.879498
ENSG00000046604.13	DSG2	-0.28655	0.00529318	0.0586653	-0.224339	0.026843	0.141497	-0.209468	0.0383397	0.18811	-0.147735	0.138288	0.304162	0.0980664	0.322589	0.495615	0.101889	0.304351	0.837485	-0.071388	0.469965	0.812162	0.0755939	0.445349	0.592973	0.126366	0.204476	0.864266
ENSG00000046647.13	GEMIN8	-0.0167757	0.860742	0.940963	-0.0925064	0.333632	0.593276	0.100973	0.294851	0.574403	-0.0120747	0.899235	0.946204	-0.0819092	0.39077	0.56136	-0.0166569	0.861377	0.976927	-0.173266	0.0753715	0.453999	-0.195312	0.0465871	0.13911	-0.0697447	0.471001	0.918672
ENSG00000046651.15	OFD1	0.13391	0.220223	0.468805	0.0846859	0.434948	0.679551	0.00672119	0.950321	0.980739	0.273807	0.0141162	0.0750297	0.302691	0.0069436	0.0569256	-0.0224072	0.835053	0.971797	0.158752	0.146991	0.562092	0.309576	0.00597503	0.049995	-0.0291963	0.786871	0.96843
ENSG00000046653.15	GPM6B	0.328499	0.0677458	0.243577	0.302013	0.0884173	0.28284	0.234423	0.181219	0.448653	0.350156	0.051282	0.163323	0.242879	0.16817	0.324972	0.134833	0.435756	0.879743	0.16191	0.363173	0.745808	0.457713	0.011601	0.0666426	0.203455	0.246355	0.877153
ENSG00000046889.19	PREX2	0.560113	0.00615026	0.0640359	0.488235	0.025268	0.137166	0.398401	0.0694632	0.262815	0.552164	0.00679294	0.0487307	0.63007	0.00436887	0.0469553	-0.0193118	0.928906	0.991726	0.463888	0.0222092	0.325109	0.5348	0.0158956	0.0782129	0.137282	0.53213	0.927148
ENSG00000047056.16	WDR37	0.0605668	0.357193	0.60628	-0.0231473	0.722697	0.870748	-0.0781163	0.235057	0.512763	0.0873044	0.185869	0.367057	-0.056084	0.391152	0.561613	-0.0389939	0.549694	0.916387	0.113635	0.0871212	0.475653	0.0594066	0.365049	0.519422	-0.100578	0.128363	0.818102
ENSG00000047188.16	YTHDC2	0.0774038	0.538715	0.755344	0.131946	0.298071	0.559039	-0.0694714	0.581084	0.794007	0.153861	0.223468	0.411802	0.400138	0.00245767	0.0371632	0.059454	0.635262	0.938757	-0.000297438	0.998115	0.999694	0.449342	0.000791392	0.0236218	0.0790047	0.52997	0.927078
ENSG00000047230.15	CTPS2	-0.116138	0.26166	0.512603	0.040799	0.691564	0.854481	0.0742789	0.470149	0.71908	0.0092221	0.928187	0.961722	0.252093	0.0167799	0.0874225	-0.0505151	0.621445	0.935784	-0.101782	0.323775	0.721872	0.159062	0.127326	0.256272	0.0284709	0.781775	0.96843
ENSG00000047249.18	ATP6V1H	-0.0947986	0.327968	0.58107	-0.174828	0.075613	0.25914	-0.158331	0.105989	0.334342	-0.119473	0.218496	0.406059	0.0831442	0.390528	0.561217	-0.0141292	0.883169	0.981779	-0.0244981	0.799296	0.944835	0.086418	0.374	0.527583	0.148286	0.128235	0.818102
ENSG00000047315.17	POLR2B	0.0684761	0.586787	0.790608	0.0425939	0.735045	0.878402	-0.118528	0.347439	0.621635	0.0906248	0.471928	0.653666	0.285231	0.0270661	0.112969	0.0102791	0.93464	0.99271	0.094671	0.452734	0.802905	0.307667	0.0176476	0.082601	0.180757	0.153922	0.833238
ENSG00000047346.12	FAM214A	0.224232	0.112955	0.323747	0.0669109	0.631393	0.819387	-0.167252	0.233086	0.510146	0.435787	0.00286002	0.0297799	0.411715	0.00459851	0.0479287	0.147229	0.291937	0.834974	0.179135	0.202984	0.622499	0.443903	0.00242302	0.0351456	0.140042	0.316549	0.888753
ENSG00000047365.12	ARAP2	0.083812	0.64506	0.824564	0.0558547	0.758143	0.890791	0.0751232	0.677925	0.85432	0.283833	0.121589	0.280391	0.395325	0.0327537	0.124536	0.169872	0.347336	0.855166	0.0899003	0.620991	0.886842	0.298082	0.105241	0.2264	0.13842	0.44501	0.912485
ENSG00000047410.14	TPR	-0.00262509	0.981249	0.992894	0.0309465	0.781839	0.903809	-0.0415961	0.709714	0.872653	0.164668	0.144555	0.313171	0.400727	0.000727929	0.0213324	0.154024	0.171367	0.756819	0.0660178	0.555123	0.855356	0.263821	0.0216344	0.0913068	0.103666	0.355204	0.893242
ENSG00000047457.14	CP	-0.0884836	0.552419	0.765859	-0.255715	0.0899909	0.285302	-0.45096	0.00373214	0.0413898	-0.00664025	0.964335	0.981166	0.209477	0.162625	0.318387	-0.111153	0.45506	0.885252	0.0414605	0.780281	0.941182	0.230137	0.125877	0.254228	-0.089043	0.549308	0.930956
ENSG00000047578.13	KIAA0556	-0.0562667	0.603277	0.800423	-0.074877	0.488929	0.724178	-0.136708	0.209732	0.483053	-0.066299	0.54053	0.706228	-0.121452	0.263544	0.434346	-0.00565949	0.95817	0.994777	-0.0917557	0.398017	0.769211	-0.245423	0.0269235	0.101871	-0.210748	0.0559852	0.734941
ENSG00000047579.20	DTNBP1	-0.186064	0.123971	0.341186	-0.11074	0.352703	0.610498	-0.0290483	0.808103	0.922361	-0.127581	0.285922	0.481847	-0.254888	0.0358987	0.130597	-0.0995036	0.402897	0.872603	-0.154833	0.197736	0.617931	-0.212252	0.081599	0.193272	0.0616269	0.606165	0.942017
ENSG00000047597.7	XK	0.362368	0.252592	0.502753	-0.188653	0.536357	0.757081	0.620884	0.0571223	0.236634	0.338822	0.280775	0.476253	-0.175965	0.55816	0.703251	0.352205	0.271328	0.821117	0.281167	0.376111	0.756234	0.162184	0.590696	0.714654	-0.702054	0.0629384	0.744765
ENSG00000047621.12	C12orf4	0.137513	0.477949	0.711426	0.128528	0.50783	0.738028	0.0337579	0.860654	0.943727	0.230866	0.233065	0.422243	0.411792	0.03655	0.131895	0.124655	0.514014	0.905412	0.11495	0.552165	0.853897	0.515387	0.0100573	0.0623856	-0.0278288	0.885311	0.984721
ENSG00000047634.15	SCML1	0.320429	0.0805375	0.268085	0.414953	0.024569	0.135086	0.113454	0.524067	0.755506	0.619486	0.00105387	0.0174494	0.531188	0.00444347	0.0472003	0.160435	0.363926	0.858622	0.378886	0.0395126	0.387089	0.695114	0.000309314	0.0176259	0.20479	0.252016	0.87813
ENSG00000047644.19	WWC3	-0.0646884	0.407619	0.651685	-0.0846815	0.2792	0.538693	-0.00593271	0.939351	0.977119	-0.121221	0.123822	0.283585	-0.000939429	0.990362	0.993614	0.0980626	0.210592	0.781591	-0.0444602	0.568285	0.861774	-0.102415	0.193039	0.337921	0.0580017	0.458067	0.915624
ENSG00000047648.23	ARHGAP6	-0.520379	0.00481964	0.0558624	-0.00303466	0.986827	0.995647	-0.26055	0.177342	0.443968	-0.205786	0.238802	0.428745	0.465891	0.0108191	0.0713835	0.337925	0.065405	0.611565	-0.301963	0.0888896	0.479344	0.108732	0.554119	0.684232	0.0865328	0.644449	0.947266
ENSG00000047662.5	FAM184B	0.608538	0.0993164	0.301531	0.352095	0.334797	0.594041	0.061238	0.871811	0.948857	0.395451	0.28456	0.480548	0.2485	0.496852	0.654534	0.0470276	0.898192	0.984462	-0.818403	0.0578749	0.422871	-0.211884	0.592979	0.716588	-0.369592	0.359651	0.893434
ENSG00000047849.21	MAP4	-0.298538	0.016075	0.108756	-0.108311	0.369962	0.62527	-0.00217754	0.985584	0.994985	-0.247205	0.0440986	0.148707	-0.0563566	0.639811	0.767687	0.0109548	0.927491	0.991495	-0.142157	0.240119	0.658221	-0.123402	0.308546	0.462728	-0.0738483	0.541411	0.929091
ENSG00000047932.14	GOPC	0.0594273	0.701634	0.859054	0.154675	0.31969	0.580427	-0.0795327	0.605467	0.808944	0.234872	0.132697	0.296403	0.470755	0.00350054	0.0432266	0.0448256	0.769439	0.960894	0.0591738	0.702642	0.915725	0.461144	0.00431729	0.0432548	0.0995789	0.517162	0.924523
ENSG00000048028.11	USP28	-0.0685977	0.550349	0.764244	-0.169408	0.144042	0.373422	-0.341444	0.00437937	0.0461148	0.117545	0.306615	0.502575	0.04795	0.675445	0.791892	0.069531	0.54289	0.914466	-0.0063272	0.955934	0.988665	0.0916807	0.425657	0.575268	-0.00734606	0.948813	0.992788
ENSG00000048052.21	HDAC9	0.0179144	0.89984	0.957086	0.510558	0.000821748	0.0174696	0.677154	1.83704e-05	0.000887083	0.103599	0.466409	0.649411	0.491899	0.00120638	0.0267732	0.413835	0.00545992	0.241298	0.0870142	0.540842	0.8486	0.334159	0.0246726	0.0976655	0.0691463	0.633164	0.945364
ENSG00000048140.18	TSPAN17	-0.211624	0.0635549	0.235238	-0.107257	0.33976	0.598596	-0.117096	0.299889	0.5791	-0.340708	0.00362762	0.0340512	-0.406504	0.000649001	0.0203439	-0.176438	0.119911	0.704755	-0.150299	0.183139	0.606808	-0.325131	0.00546729	0.048085	-0.0698068	0.535141	0.928034
ENSG00000048162.21	NOP16	-0.0412058	0.784204	0.903325	0.184654	0.227224	0.482722	0.24171	0.117119	0.354511	-0.223006	0.144183	0.312718	0.115661	0.446863	0.612143	0.0362238	0.811095	0.968086	-0.0146973	0.921887	0.980024	-0.0277185	0.858625	0.911107	-0.0955463	0.540073	0.928926
ENSG00000048342.16	CC2D2A	0.0635552	0.583993	0.788931	-0.122611	0.292027	0.552622	-0.0595319	0.60749	0.810566	0.14871	0.202652	0.388009	0.162531	0.16377	0.319921	0.208985	0.0749603	0.633078	0.0398192	0.73111	0.924739	0.0533463	0.645343	0.757352	0.168378	0.149872	0.832521
ENSG00000048392.12	RRM2B	0.0111847	0.957	0.982446	-0.0207893	0.919983	0.97034	-0.447995	0.0340163	0.174887	0.206465	0.320599	0.516359	0.52456	0.0141261	0.0807818	0.131574	0.521879	0.907443	0.118984	0.566321	0.861292	0.520669	0.0148888	0.075941	0.254911	0.218025	0.870176
ENSG00000048405.10	ZNF800	0.000944009	0.993202	0.997084	0.0360192	0.746275	0.884761	-0.00727426	0.947601	0.979778	0.201179	0.0732201	0.203255	0.365935	0.0016948	0.031352	0.152626	0.169413	0.754736	-0.0200575	0.856513	0.962468	0.396663	0.000774236	0.0235352	0.141771	0.203281	0.862793
ENSG00000048471.14	SNX29	-0.271766	0.00991126	0.083483	-0.23268	0.0256204	0.137924	-0.194264	0.062387	0.247398	-0.224288	0.0311213	0.11995	-0.185389	0.0722549	0.195546	0.0136978	0.892766	0.983679	-0.197087	0.0569568	0.422127	-0.293804	0.00569934	0.0490132	-0.0709289	0.489375	0.921619
ENSG00000048540.15	LMO3	0.0891389	0.621569	0.810366	-0.0366812	0.838846	0.9345	-0.175819	0.31757	0.595251	0.373829	0.0401508	0.140567	0.428922	0.0184542	0.0917991	0.0376206	0.826568	0.971297	0.187944	0.297947	0.705109	0.533193	0.00408955	0.0424575	0.124331	0.473588	0.919197
ENSG00000048544.6	MRPS10	-0.0385896	0.760282	0.890766	-0.110864	0.382898	0.636799	-0.120436	0.34337	0.618163	0.0480836	0.703053	0.824662	-0.0489711	0.698369	0.808721	-0.0814864	0.51811	0.906727	0.0292099	0.817064	0.949829	0.0759309	0.549875	0.680699	0.0549502	0.66375	0.948612
ENSG00000048649.13	RSF1	-0.097223	0.372061	0.619822	-0.112456	0.302106	0.562919	-0.172601	0.115637	0.352294	0.0543484	0.616108	0.764025	0.268027	0.0162431	0.0862589	0.021272	0.843894	0.973721	-0.0141992	0.895761	0.973755	0.191807	0.081547	0.193179	0.0977697	0.367972	0.897481
ENSG00000048707.15	VPS13D	-0.208265	0.00116083	0.0243963	-0.446414	1.62924e-09	9.76992e-07	-0.560278	2.32143e-12	4.11403e-09	-0.13299	0.0322804	0.122639	-0.176417	0.00521903	0.0503411	-0.144037	0.0208694	0.429548	-0.0992929	0.106316	0.506029	-0.210613	0.00103165	0.0258014	-0.0595077	0.32891	0.889066
ENSG00000048740.18	CELF2	-0.0602367	0.682802	0.847561	-0.123364	0.403988	0.655149	-0.0879147	0.556119	0.777251	0.141991	0.333963	0.528534	-0.0177902	0.90338	0.943079	0.0439138	0.766019	0.960894	0.0582907	0.691275	0.910734	-0.0129033	0.930421	0.958682	0.0689921	0.643005	0.946783
ENSG00000048828.17	FAM120A	-0.2525	0.000117356	0.00599088	-0.167278	0.00783602	0.0704923	-0.0529979	0.38427	0.653303	-0.204904	0.00135375	0.0198693	-0.00642844	0.915526	0.950885	0.0590301	0.33233	0.85146	-0.175542	0.005401	0.191051	0.0109762	0.856417	0.909318	0.0678001	0.266721	0.879862
ENSG00000048991.16	R3HDM1	-0.205123	0.226891	0.47643	-0.356953	0.0385993	0.177169	-0.34746	0.0453111	0.207871	0.0805875	0.630767	0.774386	0.0289862	0.862594	0.918371	0.322569	0.0585743	0.593785	0.0785467	0.639665	0.894794	0.12366	0.463117	0.607592	0.0994845	0.556083	0.930956
ENSG00000049089.15	COL9A2	0.112518	0.598028	0.797126	0.719018	0.0013074	0.0236288	0.963544	3.51345e-05	0.001438	-0.276697	0.199216	0.384043	0.11436	0.590521	0.728532	-0.191097	0.371217	0.862014	0.00892022	0.966682	0.991358	-0.0275204	0.897421	0.937465	-0.228635	0.288975	0.883891
ENSG00000049130.16	KITLG	-0.18296	0.363206	0.612149	-0.0101859	0.959524	0.986694	-0.302572	0.133776	0.379993	-0.00197597	0.992099	0.995963	0.391128	0.0553639	0.167242	-0.128566	0.51796	0.906727	-0.0622336	0.755597	0.932695	0.467683	0.0232607	0.0946994	0.0540427	0.785678	0.96843
ENSG00000049167.14	ERCC8	0.0490227	0.807661	0.915701	0.149258	0.462105	0.702593	-0.0325754	0.869807	0.948027	0.061532	0.758574	0.860987	0.234176	0.247197	0.417142	-0.0639456	0.744373	0.95773	0.0428356	0.831108	0.955119	0.389452	0.0594179	0.159594	0.0167409	0.932917	0.990681
ENSG00000049192.15	ADAMTS6	0.639386	0.193951	0.43674	-0.418608	0.321342	0.581452	0.0227614	0.961829	0.985376	0.760287	0.116411	0.272673	-0.666083	0.121393	0.266551	0.467875	0.301892	0.837298	1.03237	0.0313022	0.361392	-0.625561	0.160456	0.297572	0.102086	0.834523	0.977428
ENSG00000049239.13	H6PD	-0.234319	0.0222991	0.131073	-0.113078	0.259053	0.517056	-0.0350411	0.725204	0.8811	-0.363303	0.000620312	0.0132288	-0.385331	0.000307093	0.0144181	-0.250608	0.0147144	0.369359	-0.24727	0.01616	0.295855	-0.325129	0.0019356	0.031703	-0.279188	0.0070398	0.376916
ENSG00000049245.13	VAMP3	-0.148986	0.172926	0.41031	-0.170195	0.120711	0.337367	-0.218749	0.0475595	0.213693	0.0543216	0.614978	0.763443	0.139272	0.200784	0.364094	0.00305378	0.977353	0.996686	-0.0381452	0.724233	0.922801	0.199968	0.0693227	0.175832	0.0632819	0.558017	0.931501
ENSG00000049246.14	PER3	-0.334379	0.000267599	0.010155	-0.35274	0.000125228	0.00532202	-0.291015	0.0012169	0.0189964	0.295705	0.000975649	0.0167824	0.0682969	0.420908	0.589065	0.0806069	0.341646	0.852267	-0.113253	0.187344	0.610093	0.0470363	0.580271	0.706289	-0.0175187	0.836318	0.977478
ENSG00000049283.18	EPN3	-0.210885	0.0875836	0.281545	-0.138977	0.254254	0.511395	-0.187306	0.12708	0.369379	-0.30463	0.0150231	0.0777794	-0.257248	0.0379223	0.134245	-0.0385117	0.750252	0.959733	-0.199277	0.105582	0.505105	-0.293957	0.0186951	0.0847134	-0.0831165	0.49406	0.922761
ENSG00000049323.16	LTBP1	-0.486148	0.000357608	0.0118791	-0.445577	0.000935325	0.0190746	-0.342121	0.00999009	0.079433	-0.583684	3.05152e-05	0.0025399	-0.296491	0.0225456	0.102449	-0.109271	0.386779	0.866451	-0.248313	0.053329	0.415245	-0.278312	0.033026	0.114771	-0.0754994	0.552627	0.930956
ENSG00000049449.10	RCN1	-0.191391	0.288188	0.539812	-0.152054	0.396138	0.648556	0.265169	0.138985	0.387714	-0.152621	0.393667	0.584154	-0.00580873	0.973855	0.984735	-0.250772	0.161564	0.745159	-0.262733	0.147553	0.562502	-0.24481	0.178644	0.31979	-0.25122	0.164862	0.842467
ENSG00000049540.17	ELN	0.33619	0.0761711	0.260097	0.22956	0.209277	0.460952	0.127762	0.484806	0.729894	0.351744	0.0632056	0.185231	0.117766	0.5184	0.671767	0.137201	0.447636	0.883309	0.244749	0.194764	0.616909	-0.222786	0.236022	0.386687	-0.124599	0.504419	0.92429
ENSG00000049541.11	RFC2	-0.0268274	0.811014	0.91706	0.0978415	0.388588	0.641685	0.251597	0.0312224	0.166313	-0.252628	0.0286586	0.114235	0.00797717	0.94378	0.967444	0.0462703	0.683649	0.947457	-0.15898	0.16161	0.582038	0.15524	0.177018	0.3181	0.135368	0.241549	0.87451
ENSG00000049618.24	ARID1B	-0.224134	0.0449001	0.194125	-0.263221	0.0192891	0.118039	-0.213193	0.0563582	0.234908	-0.146903	0.183054	0.364002	-0.126947	0.248496	0.418417	0.113665	0.300929	0.83694	-0.160739	0.146041	0.561459	-0.197259	0.0761104	0.185682	-0.0312827	0.77519	0.967122
ENSG00000049656.14	CLPTM1L	-0.144956	0.132833	0.354901	-0.163243	0.0907994	0.286784	-0.14511	0.132071	0.377583	-0.245469	0.0126339	0.0706309	-0.293652	0.0031878	0.0413996	-0.1382	0.150197	0.737545	-0.114157	0.234106	0.653205	-0.3	0.00269865	0.0364699	-0.120099	0.210936	0.867163
ENSG00000049759.18	NEDD4L	0.0113601	0.898864	0.956794	-0.00552016	0.950761	0.983332	0.00708182	0.936962	0.976124	0.0207363	0.816482	0.896845	0.10529	0.241986	0.411798	0.177821	0.0510669	0.575534	0.0184353	0.836562	0.957575	0.13718	0.129617	0.259118	0.112475	0.212544	0.867163
ENSG00000049769.14	PPP1R3F	-0.0947745	0.643828	0.82388	-0.247649	0.217501	0.471274	-0.0122197	0.951839	0.981278	-0.19969	0.331496	0.526564	-0.184178	0.355253	0.527817	-0.0329827	0.868492	0.978413	-0.0500577	0.806032	0.946311	-0.440225	0.0342825	0.117085	0.0317863	0.875025	0.983992
ENSG00000049860.14	HEXB	-0.228973	0.00353522	0.047535	-0.256378	0.00123744	0.0228199	-0.285768	0.000379167	0.00811545	-0.154706	0.0433101	0.147123	0.0166406	0.824264	0.892504	-0.10876	0.150522	0.737545	-0.103694	0.170659	0.593179	0.0316304	0.674002	0.78088	-0.00408267	0.956581	0.993978
ENSG00000049883.15	PTCD2	0.000736859	0.995464	0.998337	-0.0032045	0.980595	0.994017	-0.201302	0.12908	0.372385	0.20771	0.113511	0.268585	0.24393	0.0663045	0.185684	0.0441758	0.731657	0.956361	0.00278629	0.982937	0.996269	0.388485	0.00456414	0.0443828	0.0554768	0.670479	0.950568
ENSG00000050030.15	NEXMIF	0.39222	0.171453	0.40854	-0.426091	0.102091	0.307435	-0.466446	0.110992	0.343492	0.00886506	0.974759	0.986786	-0.190576	0.449543	0.61477	-0.543011	0.0365054	0.520227	0.215032	0.433783	0.791192	-0.389744	0.146202	0.280052	-0.450799	0.14507	0.827316
ENSG00000050130.18	JKAMP	0.0147394	0.919413	0.965838	0.0932246	0.522639	0.747917	-0.135817	0.351809	0.625289	0.192436	0.188798	0.370946	0.351062	0.0187645	0.0927295	0.0848965	0.557144	0.917976	0.100272	0.491476	0.823791	0.317905	0.0330994	0.114882	0.166973	0.252106	0.87813
ENSG00000050165.18	DKK3	-0.333814	0.10559	0.311204	0.0636569	0.757283	0.89071	0.485129	0.026769	0.150473	-0.585963	0.00602073	0.0451542	-0.336156	0.110924	0.252771	0.166197	0.439381	0.88082	-0.217765	0.285116	0.693515	-0.17476	0.403684	0.554408	0.217311	0.316079	0.888753
ENSG00000050327.15	ARHGEF5	-0.0922587	0.481439	0.714368	-0.0385291	0.767709	0.896789	-0.0896679	0.495787	0.73632	-0.192073	0.146278	0.315654	-0.200706	0.129179	0.277324	0.0841992	0.519621	0.90715	-0.0501415	0.701077	0.915113	-0.141306	0.283541	0.436835	-0.0354715	0.786809	0.96843
ENSG00000050344.9	NFE2L3	-0.142351	0.271923	0.523579	0.177645	0.174937	0.414969	0.06247	0.628397	0.824701	-0.0647621	0.614252	0.762844	0.392014	0.00369713	0.0440919	0.037564	0.769635	0.960899	0.00276373	0.982813	0.996269	0.446895	0.00112846	0.0267718	0.041388	0.748533	0.962538
ENSG00000050393.11	MCUR1	-0.130503	0.173052	0.410338	0.0466349	0.625108	0.815411	0.0761262	0.424201	0.684609	-0.153809	0.108843	0.261138	0.0487688	0.608776	0.742463	0.0522685	0.579793	0.923961	-0.0515966	0.586021	0.869167	0.0809868	0.400361	0.551284	0.263752	0.00730078	0.385073
ENSG00000050405.13	LIMA1	-0.0747881	0.442779	0.68214	-0.0810463	0.405871	0.656912	-0.18488	0.0618913	0.246425	-0.00868227	0.928733	0.961722	0.195014	0.0489815	0.155365	0.119962	0.219952	0.788811	0.0229549	0.813174	0.948369	0.19254	0.0520026	0.147935	0.0831007	0.394001	0.902853
ENSG00000050426.16	LETMD1	0.165753	0.0611951	0.230285	0.122983	0.159806	0.395541	0.0517694	0.55056	0.773446	0.244037	0.00681665	0.04881	0.00552054	0.949185	0.970161	-0.0905421	0.297625	0.835567	0.196413	0.0275173	0.346597	0.135723	0.122459	0.249509	-0.0648	0.456237	0.9148
ENSG00000050438.17	SLC4A8	0.129929	0.315942	0.569421	-0.131868	0.309022	0.569992	-0.182829	0.161325	0.419488	0.160151	0.217219	0.405019	0.113526	0.379512	0.551061	0.101209	0.43285	0.879342	0.0203036	0.874867	0.968012	0.00698368	0.956892	0.97493	0.0699727	0.588367	0.938852
ENSG00000050748.17	MAPK9	-0.188981	0.0670483	0.242068	-0.214053	0.0391236	0.178376	-0.368783	0.000623172	0.0118819	0.030395	0.763705	0.863896	0.175308	0.0875991	0.218736	0.0167315	0.867948	0.978098	-0.0878128	0.387615	0.762579	0.24388	0.0193558	0.0863606	0.0783249	0.438889	0.911973
ENSG00000050820.17	BCAR1	-0.201601	0.191981	0.43452	0.0132004	0.931061	0.97502	0.114047	0.457287	0.709648	-0.445298	0.00526174	0.0416862	-0.349099	0.0261182	0.110614	-0.0266025	0.8618	0.976927	-0.194719	0.206882	0.626072	-0.354234	0.0243892	0.0972603	-0.0730788	0.633571	0.945364
ENSG00000051009.11	FAM160A2	0.338064	0.000172223	0.00766869	0.290541	0.000982914	0.0197497	0.302057	0.000657049	0.01227	0.198428	0.0209144	0.0941917	0.0169338	0.839105	0.902292	-0.119518	0.156509	0.742468	0.189383	0.0271785	0.345027	-0.0108193	0.897105	0.937356	-0.132565	0.118261	0.810959
ENSG00000051108.15	HERPUD1	0.00455636	0.953934	0.980775	-0.127109	0.111059	0.323449	-0.0934916	0.238931	0.517708	-0.00147711	0.985056	0.992361	-0.0314085	0.689928	0.802911	-0.09131	0.249182	0.807607	-0.00286246	0.971059	0.992649	-0.184001	0.0230863	0.0943144	-0.0508006	0.520017	0.9253
ENSG00000051128.19	HOMER3	-0.388634	0.110571	0.319986	-0.303085	0.206737	0.457402	-0.00481886	0.984325	0.994342	-0.460462	0.0590897	0.178063	-0.472148	0.0528579	0.162348	0.0411722	0.86348	0.977038	-0.46904	0.0554682	0.419356	-0.724996	0.00425512	0.0429927	-0.160027	0.511395	0.92429
ENSG00000051180.17	RAD51	-0.0049088	0.989454	0.995537	0.876139	0.0253984	0.137246	0.123558	0.732555	0.884838	-0.138347	0.713052	0.830765	0.254712	0.526093	0.677968	-0.0338389	0.92435	0.990614	-0.433324	0.270297	0.680935	0.641613	0.113529	0.238129	-0.486182	0.217811	0.870176
ENSG00000051341.14	POLQ	0.366705	0.0643619	0.237086	0.362152	0.0601547	0.227402	0.535332	0.00565271	0.0545331	0.424203	0.0321388	0.122329	0.662174	0.000799121	0.0224473	0.447297	0.0181702	0.40371	0.0631621	0.749644	0.929914	0.603284	0.00241151	0.0351456	0.559969	0.00411628	0.307948
ENSG00000051382.9	PIK3CB	0.00442716	0.974132	0.989409	-0.149353	0.276716	0.536596	-0.136691	0.318207	0.595927	0.0939695	0.490679	0.669393	0.250088	0.0701965	0.192381	0.122843	0.365741	0.858622	0.102037	0.454916	0.803952	0.208755	0.13024	0.259724	0.239556	0.0820929	0.776401
ENSG00000051523.11	CYBA	-0.279416	0.234383	0.484062	-0.029825	0.897662	0.961399	0.276908	0.237232	0.515223	-0.589935	0.0141776	0.0752039	-0.5145	0.0311255	0.121294	-0.267249	0.253542	0.812134	-0.254888	0.276165	0.685942	-0.497522	0.0371944	0.122932	-0.0921005	0.692556	0.954864
ENSG00000051596.10	THOC3	-0.150194	0.286286	0.538388	-0.264266	0.0613026	0.229617	-0.0135642	0.92282	0.969972	-0.461539	0.00182011	0.0233438	-0.448668	0.00212291	0.0350626	-0.118978	0.394007	0.870974	-0.14752	0.293926	0.70085	-0.422169	0.00384226	0.041356	0.181641	0.196126	0.859329
ENSG00000051620.11	HEBP2	-0.0856391	0.242523	0.492467	-0.163431	0.0283683	0.146316	-0.245161	0.00141333	0.0210656	-0.00789164	0.913544	0.953568	-0.0961736	0.189513	0.35073	-0.027976	0.700088	0.952644	-0.0411359	0.572241	0.864226	-0.0396206	0.586751	0.71144	-0.0701608	0.337111	0.891117
ENSG00000051825.15	MPHOSPH9	0.070864	0.653215	0.83039	0.0199169	0.899597	0.961733	-0.140502	0.3751	0.646514	0.256428	0.106637	0.257855	0.405816	0.0123157	0.0758305	0.133461	0.394482	0.871155	-0.0101823	0.948502	0.987232	0.368798	0.0229494	0.0941662	-0.0961957	0.543177	0.929786
ENSG00000052126.14	PLEKHA5	-0.106959	0.380231	0.627943	-0.101061	0.406685	0.657478	-0.295915	0.0177441	0.115568	0.0502776	0.678248	0.808876	0.221691	0.0717907	0.194776	-0.0723419	0.549675	0.916387	-0.138938	0.255451	0.667456	0.169935	0.165851	0.304392	-0.0808063	0.505343	0.92429
ENSG00000052344.16	PRSS8	-0.348828	0.0207242	0.125221	-0.216913	0.141821	0.369992	-0.040098	0.7841	0.911107	-0.411077	0.00690714	0.0491205	-0.363522	0.0159146	0.0852854	-0.220968	0.135126	0.722331	-0.259941	0.0804462	0.462579	-0.444836	0.0036885	0.0408548	-0.186407	0.206578	0.864273
ENSG00000052723.12	SIKE1	-0.11334	0.422316	0.663912	0.0711143	0.616255	0.80993	-0.190604	0.180694	0.448433	0.0262619	0.851368	0.918484	0.360541	0.013305	0.078807	0.0627635	0.65376	0.94272	-0.0655461	0.641403	0.895519	0.466783	0.00174369	0.0303129	0.128097	0.36353	0.894671
ENSG00000052749.14	RRP12	-0.0121114	0.913803	0.964126	0.0662181	0.55245	0.76903	0.183121	0.105024	0.33253	-0.204066	0.0732087	0.203255	-0.114453	0.306713	0.479496	-0.0466127	0.675729	0.947111	-0.0956982	0.394474	0.767633	-0.313163	0.00713837	0.0529257	-0.0790313	0.480963	0.920431
ENSG00000052795.13	FNIP2	0.0238754	0.816941	0.919402	-0.0387814	0.705824	0.86195	0.0551363	0.591945	0.800675	0.0185925	0.856607	0.921829	0.151404	0.14341	0.294736	0.0668862	0.513712	0.905331	0.0134548	0.896062	0.973755	0.199574	0.0566858	0.155641	0.153771	0.138434	0.821884
ENSG00000052802.13	MSMO1	-0.471789	0.00828196	0.0750897	-0.349528	0.0491884	0.202366	-0.0128517	0.941022	0.978054	-0.216327	0.210737	0.398118	0.0141413	0.934991	0.962695	-0.223509	0.201433	0.778518	-0.251996	0.146529	0.561749	0.0414718	0.811559	0.879176	-0.0710047	0.683259	0.95252
ENSG00000052841.15	TTC17	0.0510074	0.680661	0.846244	-0.0539372	0.663006	0.837944	-0.141344	0.256706	0.536542	0.208461	0.0963636	0.241892	0.168943	0.175261	0.333249	0.0684106	0.579677	0.923933	0.110421	0.373996	0.754377	0.176362	0.15823	0.294957	-0.00384148	0.97522	0.99687
ENSG00000053108.17	FSTL4	-0.454055	0.159759	0.392658	-0.728605	0.00827948	0.0727101	-0.754123	0.0113908	0.0869218	-0.171433	0.578098	0.735995	-0.783964	0.00446997	0.0472873	0.438003	0.0954632	0.671914	0.083725	0.781551	0.941272	-0.671108	0.0155292	0.0774801	-0.0587997	0.828748	0.976607
ENSG00000053254.15	FOXN3	-0.15241	0.0633506	0.234872	-0.280459	0.000998981	0.0199911	-0.243351	0.00388998	0.0425525	-0.0120613	0.880908	0.935826	-0.0643517	0.424752	0.591808	0.151317	0.0642248	0.608008	-0.0494304	0.54025	0.8486	-0.00848076	0.916095	0.949584	0.165941	0.0434821	0.696987
ENSG00000053371.12	AKR7A2	-0.173779	0.263097	0.514125	-0.151363	0.327384	0.587416	0.200085	0.199005	0.470964	-0.335723	0.033638	0.125223	-0.298238	0.057281	0.170486	-0.0731108	0.635905	0.938757	-0.163997	0.290219	0.697487	-0.462327	0.00430211	0.0432548	-0.0699528	0.652338	0.947847
ENSG00000053372.5	MRTO4	0.237343	0.021828	0.129436	0.343501	0.00123418	0.0228199	0.370445	0.000532035	0.0105585	-0.144969	0.157152	0.329943	0.0459849	0.649534	0.77531	-0.00597712	0.952503	0.99421	0.183884	0.0726721	0.451576	0.0512474	0.61586	0.734754	0.0734141	0.468958	0.918579
ENSG00000053438.11	NNAT	0.439086	0.00544308	0.0598041	0.328055	0.0299789	0.151237	0.357374	0.0212114	0.129534	-0.0325659	0.833281	0.907089	-0.366497	0.0187931	0.0927718	-0.0501369	0.741421	0.957337	0.374534	0.01664	0.300217	-0.168042	0.274286	0.427481	-0.389243	0.0171357	0.545716
ENSG00000053501.13	USE1	0.205103	0.191628	0.434226	0.217824	0.161325	0.397414	0.374089	0.0191737	0.12114	-0.0324464	0.835689	0.908426	-0.0444716	0.774121	0.859854	0.0292977	0.850039	0.974915	0.0589827	0.706015	0.916928	-0.164382	0.300197	0.454088	-0.00430482	0.978249	0.99687
ENSG00000053524.12	MCF2L2	0.25328	0.232317	0.481595	0.521082	0.0126884	0.0938484	0.244679	0.226693	0.502118	0.432499	0.0412563	0.143021	0.0909826	0.658107	0.78012	0.0624424	0.754275	0.960123	0.152275	0.471722	0.813136	0.1678	0.421582	0.571024	0.00990361	0.961232	0.994741
ENSG00000053702.15	NRIP2	0.604605	5.254e-05	0.00342322	0.47699	0.000814999	0.0173808	0.444599	0.00173354	0.0243052	0.176649	0.207491	0.394375	0.186012	0.173645	0.331361	-0.0972083	0.474554	0.891436	0.300974	0.0336686	0.368023	0.14559	0.291463	0.445111	-0.106332	0.442271	0.911973
ENSG00000053747.16	LAMA3	-0.266809	0.0498952	0.205256	-0.0368261	0.782884	0.904038	0.413759	0.00320931	0.0371978	-0.416454	0.00291718	0.0301096	-0.0286879	0.829959	0.895879	0.0531184	0.691856	0.949881	-0.0843395	0.527528	0.844063	0.0132517	0.921071	0.952624	-0.00614658	0.963473	0.995014
ENSG00000053770.12	AP5M1	-0.0870397	0.57502	0.782261	-0.0131846	0.932418	0.975413	-0.167379	0.283628	0.564371	0.0955648	0.537226	0.703467	0.369028	0.0207721	0.0975276	0.0996328	0.519764	0.907162	-0.0195857	0.899333	0.974502	0.419415	0.00921402	0.0592431	0.200719	0.198466	0.859749
ENSG00000053900.10	ANAPC4	0.385372	0.0332809	0.164108	0.328842	0.067932	0.24321	0.0149713	0.93207	0.973823	0.494344	0.00693965	0.0492529	0.661865	0.000448347	0.0172187	0.0252998	0.88496	0.982093	0.237989	0.182412	0.606411	0.636897	0.000719484	0.0227285	0.0748068	0.670286	0.950568
ENSG00000053918.18	KCNQ1	-0.527039	0.00199135	0.0344973	-0.269773	0.0967265	0.29822	-0.078871	0.623228	0.8213	-0.558703	0.00109011	0.01774	-0.407439	0.0138757	0.080282	-0.270586	0.0953659	0.671914	-0.349412	0.0342902	0.369248	-0.410372	0.0136116	0.0721182	-0.269822	0.0978205	0.78311
ENSG00000054116.12	TRAPPC3	-0.0830876	0.308252	0.560808	-0.175898	0.0334655	0.161249	-0.160382	0.0520497	0.224216	-0.149736	0.0694177	0.196524	-0.273303	0.00134874	0.0279561	-0.143107	0.080489	0.647393	-0.0616715	0.448	0.799864	-0.112022	0.170653	0.3099	-0.0248012	0.759081	0.965024
ENSG00000054118.15	THRAP3	-0.0402334	0.57733	0.783551	-0.109875	0.131236	0.354971	-0.00959006	0.894126	0.956866	-0.0480985	0.505379	0.680765	-0.0254542	0.723605	0.825739	0.109415	0.132743	0.721199	0.0284392	0.693264	0.911427	-0.151714	0.0393615	0.127015	0.0499854	0.488865	0.921619
ENSG00000054148.18	PHPT1	-0.111093	0.586471	0.79042	-0.015721	0.937846	0.977677	0.289717	0.157369	0.414616	-0.173249	0.395661	0.586258	-0.496015	0.0177087	0.0900303	-0.227836	0.265319	0.817774	-0.0853794	0.675027	0.904776	-0.586135	0.00597138	0.0499881	-0.213096	0.29992	0.886695
ENSG00000054179.12	ENTPD2	-0.42351	0.0687665	0.245603	-0.0184324	0.935473	0.976582	-0.203313	0.387497	0.65627	-0.371862	0.106402	0.257427	-0.432373	0.0660266	0.185263	-0.352785	0.133601	0.722115	-0.303156	0.185921	0.609661	-0.167929	0.470452	0.614079	-0.530604	0.0310966	0.646066
ENSG00000054219.11	LY75	-0.0356752	0.865679	0.942356	0.0541733	0.799034	0.914111	-0.03166	0.879006	0.951378	0.0780546	0.710012	0.829278	0.364919	0.0879905	0.219259	-0.214563	0.303216	0.837485	0.0639735	0.760957	0.934138	0.436223	0.0440706	0.134995	-0.0133403	0.948843	0.992788
ENSG00000054267.22	ARID4B	0.158433	0.228218	0.477901	0.226851	0.086735	0.279191	-0.0198377	0.878836	0.951361	0.281503	0.0348723	0.128166	0.51578	0.000233286	0.0124903	0.0580879	0.655018	0.94272	0.157927	0.229638	0.649658	0.457044	0.000957072	0.0252775	0.0294438	0.820997	0.976607
ENSG00000054277.14	OPN3	-0.125662	0.703152	0.859634	-0.235777	0.458448	0.699363	-0.48101	0.182618	0.450915	-0.181187	0.580411	0.737926	-0.1451	0.643673	0.770807	0.467099	0.142615	0.729093	-0.459794	0.179839	0.603292	-0.54965	0.110031	0.233373	-0.260497	0.460517	0.917087
ENSG00000054282.16	SDCCAG8	-0.11004	0.243226	0.492904	0.0146198	0.874883	0.950459	-0.0815043	0.382577	0.651989	0.0703689	0.451249	0.636301	0.153803	0.101322	0.239099	0.0344542	0.709187	0.954009	0.0079885	0.931793	0.98182	0.14923	0.113544	0.238133	0.0896785	0.336177	0.890941
ENSG00000054392.13	HHAT	-0.237117	0.0359937	0.172124	-0.370885	0.00139868	0.0245723	-0.380729	0.00117745	0.0186145	-0.187923	0.0926936	0.235481	-0.306988	0.00698831	0.0570552	-0.304168	0.00759533	0.279749	-0.162784	0.144105	0.559846	-0.304898	0.00788353	0.0555735	-0.161619	0.148055	0.830497
ENSG00000054523.17	KIF1B	-0.176755	0.012047	0.0924866	-0.129837	0.0610447	0.229101	-0.0673361	0.325294	0.602515	-0.0731908	0.284893	0.480936	-0.0563823	0.40877	0.578012	0.0484781	0.476768	0.892578	-0.10707	0.120333	0.52699	-0.0530773	0.437432	0.585423	-0.0269301	0.692826	0.954864
ENSG00000054598.9	FOXC1	-0.343769	0.00774187	0.0727087	-0.224747	0.0755318	0.259012	-0.0530681	0.670394	0.849169	-0.17083	0.172862	0.35135	-0.0261951	0.833151	0.898306	0.0263186	0.832097	0.971797	-0.299187	0.0192936	0.314038	-0.084241	0.499645	0.639615	0.0727978	0.558899	0.931553
ENSG00000054611.14	TBC1D22A	-0.128229	0.217369	0.46513	-0.108758	0.295147	0.556273	0.0415975	0.688264	0.860549	-0.312767	0.00373649	0.034459	-0.220822	0.0367067	0.132219	0.000822959	0.993645	0.99844	-0.117363	0.257908	0.668713	-0.185154	0.078891	0.189445	0.0354631	0.732354	0.960392
ENSG00000054654.18	SYNE2	-0.188847	0.0419276	0.187164	-0.253545	0.00720754	0.0665271	-0.252491	0.00745134	0.0653403	-0.0683705	0.452824	0.637609	0.048185	0.596157	0.732771	0.25415	0.0070532	0.26881	-0.124063	0.176042	0.599179	-0.00115145	0.989885	0.993642	0.150971	0.101272	0.789362
ENSG00000054690.14	PLEKHH1	0.268682	0.0144164	0.10172	0.196159	0.0687219	0.244311	0.388723	0.000573941	0.0111372	0.300202	0.00661141	0.0478954	0.0597418	0.573579	0.716145	-0.0289479	0.784916	0.963714	0.187323	0.0831925	0.468192	-0.0191176	0.857236	0.909861	-0.121747	0.256121	0.878655
ENSG00000054793.14	ATP9A	-0.192802	0.0140571	0.10029	-0.201892	0.0103545	0.0832209	-0.155585	0.0457155	0.208819	-0.2725	0.000741202	0.0144766	-0.194299	0.0133552	0.0789584	-0.128546	0.0959361	0.672257	-0.160771	0.0386864	0.38402	-0.175321	0.0249855	0.0981347	-0.0743928	0.331485	0.889267
ENSG00000054965.10	FAM168A	-0.228176	0.00499267	0.0567909	-0.312022	0.000198946	0.00709399	-0.322602	0.000136483	0.00390835	-0.178827	0.0253045	0.105405	-0.177631	0.0261309	0.110614	0.0169957	0.827229	0.971297	-0.100644	0.200044	0.620437	-0.177425	0.026681	0.101338	0.0541018	0.489286	0.921619
ENSG00000054967.13	RELT	0.242206	0.295555	0.547505	0.612305	0.0105227	0.0838504	0.979372	0.000108137	0.00328713	0.064566	0.780241	0.873438	0.324584	0.169045	0.326012	0.106541	0.658027	0.942869	0.0276458	0.905271	0.976626	0.289584	0.228735	0.378703	-0.0629079	0.801126	0.972109
ENSG00000054983.17	GALC	0.0113038	0.913986	0.964261	-0.0388336	0.710507	0.863918	-0.0898284	0.391505	0.659457	0.150742	0.153005	0.324893	0.136617	0.194301	0.356271	-0.00817396	0.937397	0.99271	0.038364	0.713852	0.91973	0.154729	0.143588	0.276728	0.148389	0.158898	0.838487
ENSG00000055044.11	NOP58	0.173773	0.0562752	0.219426	0.109345	0.22462	0.480512	0.113326	0.207333	0.480455	0.189563	0.0375365	0.134633	0.15873	0.0798018	0.207064	0.0355174	0.689218	0.949204	0.16984	0.0615978	0.432164	0.213017	0.0208433	0.0896784	0.00561866	0.94989	0.99286
ENSG00000055070.17	SZRD1	-0.144553	0.293187	0.545039	-0.103624	0.448281	0.691812	0.0269064	0.844353	0.935987	-0.37011	0.00906253	0.0577304	-0.367297	0.00943221	0.0669409	0.0527483	0.699526	0.952589	-0.0936791	0.493704	0.824857	-0.453333	0.0017092	0.0300704	0.0184698	0.892819	0.98522
ENSG00000055118.15	KCNH2	0.0496574	0.857715	0.938994	0.0179855	0.944546	0.980278	-0.809206	0.00471202	0.048522	0.176785	0.518163	0.689958	-0.157752	0.547087	0.695365	-0.0547175	0.824731	0.971297	-0.0758367	0.787634	0.942267	-0.147597	0.584851	0.709913	-0.108372	0.681705	0.952506
ENSG00000055130.17	CUL1	-0.164831	0.105951	0.311894	-0.165337	0.10482	0.312888	-0.240661	0.0200614	0.124747	-0.0165897	0.868687	0.928969	0.194336	0.057135	0.170351	0.119685	0.235072	0.798035	-0.0756353	0.452763	0.802905	0.164145	0.107137	0.229088	0.213699	0.0371962	0.676065
ENSG00000055147.19	FAM114A2	0.0699426	0.603077	0.800219	-0.143695	0.289233	0.549725	-0.117881	0.38302	0.652282	0.0808099	0.546694	0.711076	0.074868	0.576282	0.718328	0.00326537	0.980395	0.996686	-0.0134553	0.92025	0.980017	-0.00784813	0.953762	0.973093	0.0579752	0.665684	0.949477
ENSG00000055163.20	CYFIP2	-0.435851	3.31015e-05	0.00260722	-0.492475	4.16262e-06	0.000512291	-0.632821	2.54713e-08	5.92602e-06	-0.188824	0.0526259	0.165567	-0.229792	0.0191005	0.0937957	0.191422	0.0488174	0.565822	-0.246094	0.0127187	0.268912	-0.223002	0.0229496	0.0941662	0.137423	0.15405	0.833238
ENSG00000055208.19	TAB2	-0.277635	0.0558043	0.218618	-0.288899	0.0468037	0.197301	-0.487263	0.00121908	0.0189964	0.00949789	0.946647	0.971367	0.167545	0.240897	0.410617	0.126679	0.372556	0.862014	-0.0400769	0.777837	0.940186	0.193236	0.177994	0.319226	0.127048	0.372059	0.897481
ENSG00000055211.14	GINM1	-0.0450712	0.741919	0.880849	-0.0875461	0.523802	0.748675	-0.106007	0.436666	0.694356	0.00567694	0.966759	0.982448	0.162114	0.237707	0.407372	-0.0765165	0.571129	0.921822	-0.0592619	0.664899	0.90312	0.252531	0.0699267	0.176883	0.0945982	0.485492	0.920431
ENSG00000055332.18	EIF2AK2	-0.0855241	0.678435	0.844624	0.114929	0.576832	0.786035	0.761165	0.000508325	0.010237	0.178107	0.387532	0.578311	0.394671	0.0594233	0.174036	0.148369	0.469354	0.890308	0.0601629	0.769952	0.938	0.352031	0.0920166	0.208059	0.120089	0.558859	0.931553
ENSG00000055483.19	USP36	0.0525465	0.52774	0.747133	0.11302	0.176195	0.416783	0.18096	0.033047	0.172253	-0.0454699	0.584641	0.740971	-0.0956994	0.251394	0.421656	0.0378908	0.647372	0.9417	-0.0296796	0.721109	0.921768	-0.0905484	0.279241	0.432281	-0.0818087	0.327703	0.888753
ENSG00000055609.18	KMT2C	-0.0552551	0.622492	0.810685	-0.139333	0.217541	0.471304	-0.0343105	0.75994	0.898682	0.103728	0.356514	0.549989	0.0943762	0.401042	0.57059	0.292164	0.0116408	0.338397	-0.00561034	0.960055	0.990492	0.057031	0.611416	0.730846	0.135014	0.232295	0.872949
ENSG00000055732.13	MCOLN3	0.190842	0.330417	0.582974	0.0546097	0.771739	0.899137	-0.0916635	0.629288	0.82487	0.356194	0.0688141	0.195436	0.119755	0.522981	0.675825	-0.0451078	0.809748	0.967787	0.281125	0.151283	0.567537	0.324347	0.089305	0.204572	0.0440243	0.815518	0.975844
ENSG00000055917.15	PUM2	-0.0446202	0.698576	0.857055	-0.128207	0.268373	0.52828	-0.224139	0.0561115	0.23442	0.119168	0.302636	0.49882	0.17068	0.142122	0.293211	0.159224	0.169588	0.755012	0.0130309	0.909837	0.97812	0.225131	0.0550303	0.153028	0.171951	0.139126	0.822391
ENSG00000055950.16	MRPL43	-0.383627	0.00447869	0.0538973	-0.383093	0.00447103	0.0502057	-0.201809	0.124541	0.365703	-0.39737	0.00325031	0.0319961	-0.226052	0.0836033	0.212571	-0.14448	0.264995	0.817734	-0.272387	0.0387846	0.384252	-0.392789	0.0037982	0.0412921	-0.127722	0.327173	0.888753
ENSG00000056050.7	HPF1	-0.0782958	0.663233	0.836373	0.00247222	0.989236	0.99661	0.140833	0.43438	0.692336	0.208709	0.240359	0.430485	0.417911	0.0237637	0.10539	-0.0619798	0.728252	0.956361	0.0671162	0.706256	0.916928	0.419514	0.025066	0.0983003	0.109393	0.544601	0.930075
ENSG00000056097.16	ZFR	-0.148588	0.119128	0.333998	-0.152388	0.11024	0.322122	-0.22415	0.020653	0.12722	0.0191356	0.838698	0.910171	0.224451	0.02023	0.096442	0.177923	0.0625736	0.603358	0.00207186	0.982432	0.996206	0.202133	0.03586	0.120346	0.232015	0.0165692	0.545716
ENSG00000056277.16	ZNF280C	-0.0613245	0.791613	0.90726	0.398076	0.0911502	0.287329	0.192426	0.403737	0.67015	0.321003	0.160945	0.335049	0.374943	0.110166	0.25181	0.161516	0.477437	0.892578	0.020394	0.929351	0.981179	0.644749	0.00754074	0.0543682	0.182243	0.431244	0.911043
ENSG00000056291.17	NPFFR2	0.583143	0.0926601	0.290975	-0.437168	0.167033	0.404173	-0.131829	0.685938	0.859659	0.366906	0.289251	0.484939	-0.161863	0.594328	0.731437	0.794631	0.00890529	0.301008	0.653	0.0571787	0.422127	0.269357	0.374839	0.528324	0.396552	0.205718	0.864266
ENSG00000056558.11	TRAF1	0.00118481	0.994398	0.997945	0.39578	0.0161497	0.106873	0.226328	0.159673	0.417549	0.174913	0.297114	0.493198	-0.0533772	0.741645	0.838257	-0.120271	0.451942	0.884779	0.186263	0.268189	0.679074	0.0235873	0.885511	0.928802	-0.369948	0.0282216	0.63286
ENSG00000056586.16	RC3H2	-0.0403024	0.75685	0.889011	-0.0099497	0.939081	0.977929	-0.132624	0.311104	0.589869	0.085366	0.511912	0.685671	0.310466	0.0202549	0.096442	0.193193	0.140913	0.728178	0.0509823	0.695077	0.912353	0.343314	0.0108167	0.0645005	0.208174	0.11395	0.809264
ENSG00000056736.10	IL17RB	0.21555	0.239033	0.48888	-0.185098	0.296656	0.557511	-0.262466	0.14831	0.401672	0.0710891	0.696386	0.820421	-0.0625251	0.719973	0.823031	0.0970976	0.57583	0.923322	0.130873	0.473108	0.813928	-0.003637	0.983599	0.99031	0.157919	0.370711	0.897481
ENSG00000056972.20	TRAF3IP2	-0.0928394	0.337895	0.590399	-0.136898	0.159717	0.395486	0.0934337	0.336609	0.612432	-0.188913	0.0545253	0.16911	-0.135084	0.164684	0.320965	0.0445451	0.644226	0.941436	-0.0689564	0.475051	0.814755	-0.145545	0.137428	0.268582	-0.00859083	0.929467	0.989935
ENSG00000056998.20	GYG2	-0.279453	0.185644	0.426309	-0.281642	0.157982	0.393544	-0.246204	0.213209	0.486489	-0.0823871	0.687004	0.814439	0.053952	0.778971	0.862745	-0.0742152	0.695484	0.950959	-0.0279029	0.891078	0.972262	0.0686797	0.726339	0.818799	0.172344	0.369217	0.897481
ENSG00000057019.16	DCBLD2	0.0647248	0.555977	0.767916	0.0839815	0.44655	0.690013	-0.00162955	0.988194	0.995667	0.0712726	0.516457	0.688927	0.230314	0.0403341	0.139121	0.182319	0.101505	0.679052	0.0379537	0.729439	0.923849	0.246106	0.029261	0.106678	0.165222	0.137869	0.821233
ENSG00000057149.16	SERPINB3	-0.2972	0.270224	0.522066	-0.231288	0.391095	0.644381	0.138146	0.608455	0.810998	0.0340518	0.898616	0.946187	0.151561	0.57198	0.714754	-0.439344	0.107445	0.683646	-0.144645	0.589277	0.8707	0.163819	0.542029	0.674615	-0.506165	0.065674	0.749271
ENSG00000057252.13	SOAT1	-0.151462	0.169507	0.406111	-0.186908	0.0916424	0.288317	-0.226694	0.0421248	0.198459	-0.0843477	0.440241	0.62611	0.0639331	0.558009	0.703251	0.0275069	0.800044	0.966204	-0.0936248	0.392316	0.766215	0.0694722	0.525667	0.661591	0.178252	0.105932	0.794131
ENSG00000057294.15	PKP2	-0.240327	0.00476641	0.0554631	-0.0810494	0.325272	0.585403	-0.0437165	0.596441	0.803606	-0.209792	0.0127545	0.0709757	-0.00964807	0.906197	0.944831	0.113405	0.17053	0.756477	-0.122604	0.136936	0.550788	0.0966972	0.242098	0.393189	0.195217	0.0209205	0.576984
ENSG00000057468.7	MSH4	-0.0360145	0.91935	0.965838	0.217651	0.555954	0.771725	0.299711	0.434972	0.692637	-0.25144	0.484376	0.664971	0.137225	0.711809	0.818037	0.11633	0.756327	0.960169	-0.323401	0.375382	0.755796	0.0936252	0.807391	0.876177	-0.272478	0.506357	0.92429
ENSG00000057608.17	GDI2	-0.106674	0.292604	0.544469	-0.159008	0.119857	0.336286	-0.199009	0.0532084	0.226727	-0.0615922	0.541469	0.706934	0.0872571	0.388699	0.559769	-0.0239166	0.812359	0.968525	-0.0331375	0.742198	0.927636	0.0876519	0.387201	0.539294	0.0954775	0.345828	0.891784
ENSG00000057657.17	PRDM1	0.240628	0.0265468	0.144137	-0.0699671	0.49218	0.726989	0.334028	0.0017199	0.0241963	0.486953	2.18813e-05	0.00208378	0.329431	0.00177441	0.0320226	0.486639	1.10272e-05	0.00315199	0.218439	0.0429019	0.393341	0.0808538	0.429715	0.578767	0.187512	0.0703636	0.764488
ENSG00000057663.16	ATG5	-0.20123	0.238434	0.488369	-0.137433	0.419425	0.667142	-0.185424	0.275002	0.555278	-0.0741694	0.660566	0.796093	0.181573	0.285414	0.457292	-0.0450358	0.788351	0.963714	-0.0994887	0.556829	0.856594	0.219186	0.199893	0.345982	0.135625	0.421166	0.907575
ENSG00000057704.13	TMCC3	-0.164406	0.120394	0.335878	-0.366056	0.00100953	0.0200661	-0.122433	0.253347	0.532475	-0.156887	0.137132	0.302523	-0.355812	0.00131219	0.0276516	-0.0598893	0.57047	0.921781	-0.114353	0.27597	0.685843	-0.174387	0.102603	0.222344	0.0951607	0.371684	0.897481
ENSG00000057757.10	PITHD1	-0.0271941	0.726391	0.871589	-0.166141	0.0356511	0.168572	-0.149795	0.0574818	0.237212	-0.15896	0.0451156	0.151027	-0.235818	0.00350516	0.0432278	-0.218025	0.00651491	0.258891	-0.0709482	0.363026	0.745808	-0.230747	0.0044214	0.0438943	-0.11597	0.138629	0.822049
ENSG00000057935.13	MTA3	-0.048897	0.539174	0.755513	0.0175531	0.825061	0.926847	-0.167073	0.0396332	0.191648	0.0645155	0.41718	0.605807	0.076966	0.333761	0.506891	0.00612142	0.93821	0.99271	0.00035998	0.996387	0.999376	0.121522	0.131078	0.260822	0.0604848	0.446655	0.912485
ENSG00000058056.9	USP13	0.384543	0.0233224	0.134238	0.481533	0.00500359	0.0532894	1.20162	3.15915e-09	1.10866e-06	0.430899	0.0113254	0.066394	0.542677	0.00169029	0.031352	0.599449	0.000783828	0.0747095	0.356997	0.0344353	0.369632	0.504575	0.00358814	0.0405967	0.741589	5.95539e-05	0.0293171
ENSG00000058063.16	ATP11B	-0.121452	0.437551	0.677881	-0.168729	0.282313	0.542406	-0.228795	0.146424	0.398998	0.0992984	0.523758	0.693108	0.255175	0.105629	0.24547	0.100035	0.519658	0.90715	-0.0228498	0.883322	0.970745	0.258559	0.101936	0.221296	0.103084	0.508091	0.92429
ENSG00000058085.15	LAMC2	-0.16262	0.302441	0.555311	-0.0670187	0.66905	0.841631	0.331552	0.0390385	0.190118	-0.369161	0.0221853	0.0975362	-0.106718	0.496897	0.654534	-0.153135	0.331307	0.85056	-0.0572785	0.71506	0.920297	-0.147972	0.347422	0.500774	-0.236892	0.135785	0.821233
ENSG00000058091.17	CDK14	-0.253855	0.0368822	0.174626	-0.360787	0.0036924	0.0450047	-0.5146	6.69918e-05	0.00232334	-0.130283	0.273858	0.46842	0.00525452	0.964419	0.97861	0.047858	0.682331	0.947457	-0.110728	0.352069	0.740808	0.19966	0.0959049	0.213294	0.0526789	0.653982	0.947847
ENSG00000058262.10	SEC61A1	-0.091878	0.269518	0.521384	-0.075486	0.362897	0.619343	-0.0176395	0.831097	0.9309	-0.2397	0.00538162	0.0423128	-0.176824	0.0364559	0.131696	-0.0994842	0.231998	0.796275	-0.0322679	0.696423	0.912668	-0.16685	0.0480894	0.141475	-0.082708	0.31977	0.888753
ENSG00000058272.19	PPP1R12A	0.0698075	0.682462	0.847375	0.114559	0.502759	0.734056	-0.191295	0.264232	0.544946	0.259042	0.132057	0.295532	0.459133	0.00922045	0.0661047	0.022658	0.89357	0.983679	0.133676	0.433858	0.791192	0.430733	0.014474	0.0748712	0.0428721	0.800726	0.972097
ENSG00000058335.15	RASGRF1	0.411705	0.0423005	0.187976	0.285027	0.150279	0.382211	0.0615094	0.752681	0.895056	0.351355	0.0812611	0.216639	0.176188	0.372108	0.544048	-0.149205	0.443851	0.881584	0.344898	0.0873381	0.476063	0.0149934	0.940946	0.965348	-0.380424	0.0655272	0.749271
ENSG00000058453.17	CROCC	0.0271203	0.890221	0.952399	0.0457182	0.8152	0.921481	0.186452	0.344472	0.619299	-0.249474	0.207578	0.394455	-0.300722	0.129139	0.277306	-0.101125	0.605993	0.932094	-0.185358	0.347403	0.738388	-0.469605	0.0199881	0.0876861	-0.0725778	0.711432	0.957618
ENSG00000058600.16	POLR3E	0.0655273	0.536548	0.753761	0.0993609	0.347773	0.606462	0.0284341	0.787699	0.913168	-0.123914	0.245091	0.435309	-0.160872	0.131896	0.280533	-0.0886208	0.401928	0.872603	-0.0177212	0.867035	0.965603	-0.132992	0.21296	0.361199	-0.12578	0.237874	0.873529
ENSG00000058668.14	ATP2B4	-0.330452	5.36843e-05	0.00347201	-0.347829	2.485e-05	0.0018198	-0.225334	0.00406011	0.0437405	-0.236981	0.00257936	0.0279923	-0.173766	0.0240307	0.105991	-0.0684081	0.363447	0.858622	-0.18704	0.0155252	0.291769	-0.151456	0.0480222	0.141441	-0.00782798	0.91692	0.988182
ENSG00000058729.11	RIOK2	0.116925	0.533859	0.751538	0.0045263	0.980836	0.994017	-0.207854	0.268176	0.549054	0.183353	0.327744	0.523138	0.421177	0.0275322	0.114029	0.149213	0.416714	0.876098	0.182422	0.331319	0.727678	0.396556	0.0391652	0.126658	-0.0103513	0.955561	0.993978
ENSG00000058799.15	YIPF1	-0.165617	0.0350269	0.169141	-0.228121	0.00448155	0.0502386	-0.252194	0.00180666	0.0249165	-0.181453	0.0212923	0.0950961	0.0363632	0.635175	0.764601	-0.10486	0.173127	0.758362	-0.143744	0.0655975	0.438852	0.114307	0.141389	0.273637	4.51497e-05	0.999513	0.999982
ENSG00000058804.12	NDC1	0.0184322	0.914758	0.96434	0.0337424	0.846263	0.938152	-0.281382	0.108575	0.339107	0.0769253	0.654034	0.791342	0.315487	0.0726394	0.196147	0.193994	0.257005	0.815068	0.0717313	0.676454	0.905423	0.483499	0.00727622	0.0534172	0.288139	0.0966013	0.782149
ENSG00000059122.16	FLYWCH1	-0.0866188	0.607897	0.802889	0.101566	0.545485	0.763592	0.203135	0.230559	0.507258	-0.256341	0.132532	0.296221	-0.29289	0.0861716	0.216371	-0.255044	0.133697	0.722115	-0.182	0.282946	0.692306	-0.324988	0.0582935	0.157975	-0.289779	0.0903011	0.782149
ENSG00000059145.19	UNKL	0.132759	0.430681	0.672111	0.328461	0.053328	0.211759	0.341991	0.044677	0.20619	-0.0588842	0.72607	0.839635	-0.23449	0.166623	0.323463	-0.190948	0.255612	0.814155	-0.0807818	0.631903	0.891763	-0.14889	0.379	0.532145	-0.199602	0.238062	0.873529
ENSG00000059377.18	TBXAS1	0.564422	0.00300866	0.0436837	0.40102	0.0231631	0.130995	0.425755	0.014047	0.0992953	0.400092	0.0322021	0.122438	-0.162604	0.361417	0.534243	-0.0103303	0.951397	0.99421	0.59451	0.00182561	0.121157	0.219632	0.217109	0.365604	-0.173317	0.325913	0.888753
ENSG00000059378.13	PARP12	-0.0659906	0.620384	0.809785	0.254053	0.0607812	0.228697	0.790403	2.5055e-07	3.10507e-05	-0.130628	0.328522	0.523802	0.10212	0.444315	0.610226	0.0403399	0.761096	0.960211	-0.123711	0.354697	0.741984	-0.0151737	0.909803	0.945041	0.0433152	0.745198	0.96156
ENSG00000059573.9	ALDH18A1	-0.0812805	0.264153	0.515159	-0.244211	0.00135476	0.0242027	-0.144182	0.0507103	0.221134	-0.219219	0.00373308	0.0344571	-0.250777	0.00102587	0.0249901	-0.137274	0.0616194	0.600509	-0.0443513	0.540181	0.8486	-0.155372	0.0357808	0.120234	0.0323301	0.654802	0.947847
ENSG00000059588.10	TARBP1	0.126906	0.213891	0.461421	0.169728	0.0982425	0.301064	0.0352277	0.726143	0.881459	0.317492	0.00270364	0.028784	0.308381	0.00351125	0.0432502	-0.168585	0.0978133	0.676334	0.0425556	0.674648	0.904776	0.354711	0.000949267	0.025184	-0.0896166	0.375268	0.897481
ENSG00000059691.12	GATB	-0.0582952	0.52788	0.747238	-0.20871	0.0275465	0.144155	-0.395987	9.31864e-05	0.00294928	-0.235149	0.0135892	0.0736703	-0.175177	0.0616499	0.177941	-0.166026	0.0758675	0.635725	-0.116722	0.209198	0.628307	-0.253328	0.0087382	0.0581459	-0.262021	0.00685652	0.375035
ENSG00000059728.11	MXD1	0.0531665	0.615801	0.807857	-0.0103532	0.921733	0.970733	0.177016	0.0983045	0.321312	0.188273	0.0789618	0.212928	0.0825804	0.433514	0.599838	0.232884	0.0303558	0.480964	0.112336	0.290179	0.697487	0.0368234	0.727994	0.81977	0.0638042	0.547426	0.930956
ENSG00000059758.8	CDK17	-0.0487497	0.729003	0.873281	0.0278609	0.843349	0.936985	-0.0776866	0.579953	0.793635	0.112487	0.423165	0.611093	0.348779	0.0158768	0.0851343	0.10809	0.438794	0.880724	-0.100712	0.474903	0.814747	0.309597	0.0320902	0.112831	0.0426489	0.760667	0.965025
ENSG00000059769.20	DNAJC25	-0.0524299	0.797059	0.910322	0.103508	0.617588	0.810416	-0.201474	0.322417	0.599403	0.0961148	0.634119	0.776846	0.474172	0.0237872	0.105426	-0.0286656	0.885692	0.982216	-0.0282493	0.889508	0.971876	0.527222	0.013298	0.0714358	0.0225189	0.91093	0.987604
ENSG00000059915.17	PSD	-0.346842	0.106048	0.311939	-0.235604	0.260249	0.518476	-0.301891	0.15266	0.407937	-0.467022	0.0314929	0.120857	-0.126684	0.54082	0.689824	-0.32562	0.119649	0.704755	-0.34885	0.103649	0.50284	-0.541126	0.0139426	0.0731038	-0.349382	0.100851	0.789362
ENSG00000060069.17	CTDP1	-0.140843	0.327979	0.58107	-0.104018	0.466281	0.705975	0.171014	0.23484	0.512479	-0.374327	0.0115851	0.0671831	-0.253366	0.0801858	0.207694	-0.102221	0.474589	0.891436	-0.233383	0.107978	0.508038	-0.373655	0.0116797	0.0668299	-0.0509123	0.72224	0.958775
ENSG00000060138.13	YBX3	-0.117696	0.281859	0.533893	-0.0853089	0.433664	0.678533	0.127958	0.242442	0.52161	-0.105957	0.331968	0.526833	-0.0802672	0.461084	0.624099	-0.160273	0.144342	0.731302	-0.13015	0.234488	0.653697	-0.0916679	0.400669	0.55155	-0.056842	0.601419	0.941358
ENSG00000060140.9	STYK1	-0.0289687	0.745409	0.882676	0.0189876	0.82993	0.92933	-0.0443322	0.614552	0.816484	0.173103	0.0548842	0.169688	0.110609	0.212632	0.378573	-0.114513	0.194165	0.773092	0.0488126	0.583243	0.868326	0.00167349	0.984993	0.99092	-0.0908188	0.305526	0.887078
ENSG00000060237.17	WNK1	-0.298861	0.0250352	0.139214	-0.307572	0.0212736	0.124344	-0.314605	0.0189078	0.120102	-0.15393	0.23888	0.428745	-0.0908207	0.484959	0.644932	0.169365	0.19573	0.773853	-0.172571	0.1876	0.610093	-0.129311	0.321778	0.476045	0.0291174	0.822792	0.976607
ENSG00000060339.14	CCAR1	0.227624	0.0858834	0.277432	0.262499	0.0484429	0.200914	0.037758	0.771792	0.904968	0.319793	0.0172296	0.0841398	0.540917	0.00012443	0.00911222	0.107852	0.407996	0.874182	0.21594	0.102648	0.501066	0.458675	0.000914036	0.0246825	0.133851	0.306136	0.887078
ENSG00000060491.16	OGFR	-0.116803	0.498786	0.72771	0.0557243	0.744573	0.88402	0.331855	0.0574582	0.237212	-0.298245	0.087888	0.227779	-0.349309	0.0461421	0.149768	-0.0907036	0.596991	0.929689	-0.128548	0.456127	0.804279	-0.384757	0.0291878	0.106521	-0.11214	0.515233	0.92429
ENSG00000060558.4	GNA15	-0.335828	0.0200512	0.122883	-0.0535921	0.700858	0.85926	0.0675503	0.630292	0.825392	-0.48044	0.00120501	0.018749	-0.378872	0.00899938	0.0651766	-0.115585	0.410053	0.874182	-0.263973	0.0640451	0.435369	-0.466168	0.00167758	0.0298795	-0.189133	0.1827	0.854756
ENSG00000060642.11	PIGV	-0.181357	0.0248122	0.138582	-0.156266	0.0511394	0.206773	0.0109347	0.889827	0.955508	-0.317903	0.000179098	0.00694524	-0.300575	0.000352774	0.015339	-0.0512891	0.515075	0.906126	-0.187096	0.0207033	0.320134	-0.241944	0.00343948	0.0400227	0.0607453	0.443421	0.911973
ENSG00000060656.20	PTPRU	-0.224849	0.0691864	0.246308	-0.185148	0.131461	0.355307	-0.15753	0.198428	0.470298	-0.367482	0.00382138	0.0348367	-0.402157	0.00167465	0.0312796	-0.0823321	0.498374	0.89989	-0.216882	0.0791342	0.459156	-0.418212	0.00114117	0.0268934	-0.128	0.294639	0.884043
ENSG00000060688.13	SNRNP40	-0.0613269	0.437148	0.677411	0.03612	0.646902	0.828891	0.0109747	0.889387	0.955314	-0.0901712	0.254218	0.44549	-0.0177769	0.821388	0.890532	0.0257649	0.742568	0.957632	-0.0789442	0.317827	0.718128	0.0212555	0.788531	0.86368	0.088513	0.264873	0.879843
ENSG00000060749.15	QSER1	-0.20579	0.284853	0.53681	-0.211312	0.272988	0.532753	-0.333774	0.0861489	0.298773	0.0971038	0.610222	0.760022	0.300504	0.119345	0.263852	0.190332	0.318182	0.847261	-0.0540171	0.777129	0.940142	0.354399	0.0683416	0.174366	0.148448	0.437102	0.911973
ENSG00000060762.19	MPC1	-0.169828	0.14539	0.372773	-0.214427	0.0693178	0.245641	-0.118891	0.310777	0.589552	-0.0836538	0.467907	0.650474	-0.0581088	0.61552	0.748773	-0.144713	0.215482	0.785079	-0.140903	0.224624	0.644292	-0.245653	0.0395687	0.127197	-0.0790097	0.499517	0.92429
ENSG00000060971.18	ACAA1	-0.0449943	0.732553	0.874985	0.0144851	0.912162	0.967289	0.0742963	0.573072	0.788936	-0.276976	0.0396844	0.139541	-0.257301	0.0549419	0.166418	-0.16448	0.214413	0.78437	-0.102693	0.436542	0.792421	-0.270728	0.0445032	0.135866	-0.14521	0.273786	0.880927
ENSG00000060982.15	BCAT1	0.646768	0.0163711	0.109897	0.560681	0.0453925	0.194546	0.712222	0.0110726	0.0854845	0.3753	0.157136	0.329943	0.704582	0.0119878	0.0746741	0.215535	0.431942	0.879342	0.366772	0.167822	0.590476	0.647404	0.0229945	0.0942223	0.319744	0.252784	0.8784
ENSG00000061273.18	HDAC7	0.0785655	0.467775	0.703377	0.191358	0.080509	0.267879	0.214003	0.0517071	0.223392	-0.0892589	0.40948	0.599043	-0.0854583	0.429613	0.596677	-0.0565736	0.600204	0.931131	-0.00431201	0.968123	0.991861	-0.0693907	0.521426	0.658061	-0.168471	0.123351	0.815006
ENSG00000061455.11	PRDM6	-0.479143	0.195878	0.439356	0.178924	0.633463	0.820276	0.246896	0.501166	0.739768	-0.415362	0.251564	0.442151	0.472808	0.195379	0.35764	-0.188816	0.610842	0.933599	-0.562744	0.130528	0.541169	0.271817	0.477008	0.620215	-0.488284	0.223825	0.871589
ENSG00000061656.10	SPAG4	-0.260859	0.138251	0.363515	-0.0141801	0.931804	0.975413	-0.123	0.457101	0.709471	-0.181392	0.295624	0.491976	-0.412929	0.0165638	0.0869243	-0.358469	0.0330867	0.49736	-0.379207	0.0337455	0.368023	-0.520972	0.00345551	0.0401301	-0.507893	0.00369571	0.291091
ENSG00000061676.15	NCKAP1	-0.18633	0.223588	0.472645	-0.182769	0.232378	0.488864	-0.324134	0.0369666	0.183868	0.0136165	0.928467	0.961722	0.265815	0.0848428	0.214461	0.143131	0.346857	0.854582	-0.00335306	0.982366	0.996206	0.332258	0.0327499	0.114116	0.241179	0.116163	0.810446
ENSG00000061794.13	MRPS35	-0.0358839	0.814851	0.918557	-0.0169439	0.912763	0.967637	-0.132996	0.388585	0.657108	0.0666724	0.662709	0.797537	0.380864	0.0162689	0.0862969	-0.02787	0.855166	0.975367	-0.0122482	0.936221	0.983562	0.42146	0.00849039	0.0573425	0.0861503	0.574449	0.934301
ENSG00000061918.13	GUCY1B1	-0.0688383	0.679333	0.845268	0.195267	0.261821	0.520645	-0.496895	0.00609452	0.0568758	0.00534515	0.974214	0.986516	0.529318	0.00299587	0.0400578	0.0093557	0.955583	0.994633	0.0510904	0.75737	0.933235	0.561273	0.00190265	0.0313601	0.179079	0.292399	0.883891
ENSG00000061936.9	SFSWAP	0.133026	0.129813	0.350373	0.202535	0.0227227	0.12965	0.253279	0.00501419	0.0505757	0.181352	0.0405718	0.14151	0.0681196	0.432845	0.599241	0.0601919	0.487571	0.896288	0.062891	0.469739	0.812162	-0.0172489	0.842613	0.90027	-0.0326439	0.707169	0.95714
ENSG00000061938.19	TNK2	-0.0482972	0.741228	0.880314	0.120679	0.409184	0.659535	0.211746	0.151004	0.405284	-0.199084	0.176878	0.356207	-0.183949	0.211187	0.376563	-0.127431	0.383696	0.865411	-0.140785	0.337553	0.732155	-0.279928	0.0605782	0.161478	-0.240016	0.105675	0.793662
ENSG00000061987.16	MON2	0.136557	0.263469	0.514683	0.122454	0.315228	0.576341	-0.0233833	0.84669	0.936761	0.310117	0.0131153	0.0721381	0.331271	0.00835441	0.0623397	0.0412563	0.732365	0.956361	0.08687	0.475049	0.814755	0.362789	0.00420172	0.0427779	0.0954106	0.431303	0.911043
ENSG00000062038.14	CDH3	-0.246935	0.0329322	0.163206	-0.0807435	0.4761	0.712701	0.178609	0.11908	0.35683	-0.414036	0.000586452	0.0129281	-0.0828878	0.464726	0.627065	-0.0178229	0.874785	0.979724	-0.152513	0.181074	0.605129	-0.125339	0.271034	0.423868	0.00445429	0.968602	0.995509
ENSG00000062194.16	GPBP1	0.0176606	0.915301	0.964369	-0.0262287	0.874368	0.950123	-0.121375	0.464027	0.714466	0.170022	0.307239	0.503224	0.34369	0.0424324	0.14294	-0.00139963	0.993226	0.99844	0.0704916	0.671174	0.904438	0.349231	0.0396343	0.127292	0.0801075	0.627955	0.945364
ENSG00000062282.15	DGAT2	-0.395187	0.0495263	0.204642	-0.00493998	0.979444	0.993816	-0.330711	0.0973857	0.32002	-0.223408	0.252964	0.443776	-0.142775	0.457115	0.620766	-0.293548	0.131852	0.718755	-0.0821051	0.671457	0.904438	-0.219095	0.266607	0.419489	-0.412758	0.042064	0.695963
ENSG00000062370.16	ZNF112	0.0486306	0.817949	0.919778	0.00231843	0.991217	0.996867	-0.42848	0.0445955	0.206028	0.279948	0.18337	0.364279	0.225378	0.279219	0.450544	0.109973	0.587412	0.926911	0.0531446	0.800976	0.94518	0.387754	0.0674382	0.172858	-0.213547	0.306631	0.887134
ENSG00000062485.19	CS	-0.145141	0.0834025	0.273158	-0.189009	0.0258054	0.138457	-0.210353	0.0138016	0.098348	-0.120602	0.148023	0.317857	-0.0545976	0.50923	0.66445	0.0348585	0.67296	0.946373	-0.0663654	0.422594	0.783835	0.0286685	0.728836	0.82056	0.030589	0.711524	0.957669
ENSG00000062524.16	LTK	-0.0183313	0.933789	0.973307	0.231681	0.288203	0.548548	0.41313	0.0708232	0.265748	-0.0454658	0.837156	0.909357	-0.24084	0.278304	0.449476	-0.198495	0.386762	0.866451	-0.0598114	0.787374	0.942267	-0.268184	0.23928	0.390436	-0.272157	0.252098	0.87813
ENSG00000062598.18	ELMO2	0.00639022	0.924002	0.968612	-0.160399	0.0199545	0.120365	-0.0659477	0.328272	0.605058	0.0633698	0.34532	0.53972	0.0755259	0.261005	0.432028	0.100474	0.136368	0.722331	-0.0194224	0.771834	0.938712	0.0749145	0.266882	0.419744	0.125375	0.0658201	0.749271
ENSG00000062650.19	WAPL	-0.128031	0.236424	0.486066	-0.139243	0.198279	0.446778	-0.149318	0.167938	0.428919	0.0111498	0.917059	0.95494	0.20493	0.0600201	0.175091	0.116733	0.276837	0.822878	-0.0295482	0.782836	0.941515	0.23508	0.0323347	0.113383	0.132693	0.218499	0.870176
ENSG00000062716.13	VMP1	0.773466	4.2232e-06	0.000636121	0.508844	0.0012683	0.0231959	0.168957	0.260038	0.540194	1.04758	6.8818e-09	2.83626e-06	0.871803	4.14777e-07	0.000113087	0.241762	0.109172	0.68852	0.646674	7.2347e-05	0.0180811	0.664815	4.78707e-05	0.00876493	0.176494	0.239631	0.874474
ENSG00000062725.10	APPBP2	-0.0338208	0.825917	0.923348	0.00906203	0.952948	0.9841	-0.262015	0.0919434	0.309247	0.227176	0.141975	0.309588	0.309951	0.0474922	0.152308	0.0540375	0.722445	0.955799	0.139385	0.365074	0.747008	0.451189	0.00482352	0.0453126	0.163276	0.286981	0.883891
ENSG00000062822.15	POLD1	-0.0179588	0.904118	0.959176	0.0829845	0.574819	0.784511	0.116745	0.434275	0.692232	-0.123364	0.409153	0.598663	-0.31914	0.0358638	0.130572	-0.0542729	0.714127	0.955495	-0.09658	0.517904	0.838736	-0.235561	0.119553	0.245963	0.117866	0.429697	0.91046
ENSG00000063015.20	SEZ6	0.676386	0.0251788	0.139749	0.0968469	0.734403	0.878093	-0.155965	0.587202	0.797638	0.220184	0.470676	0.652742	-0.331882	0.262216	0.433367	-0.251912	0.371364	0.862014	-0.350612	0.279183	0.688121	-0.514995	0.101037	0.219919	-0.471995	0.117064	0.810769
ENSG00000063046.17	EIF4B	0.0407731	0.644632	0.824426	-0.300884	0.00125159	0.0229914	-0.195306	0.0310697	0.165849	-0.0462734	0.600718	0.753374	-0.154961	0.0836914	0.212734	-0.168321	0.0611174	0.599121	0.0454821	0.60692	0.879752	-0.160388	0.0739834	0.182729	0.0431216	0.625766	0.945364
ENSG00000063127.16	SLC6A16	0.0503481	0.799489	0.911707	0.295254	0.12589	0.345628	-0.0257754	0.890879	0.955981	0.20424	0.296668	0.492793	0.522422	0.00733762	0.0584497	-0.102872	0.579087	0.923933	-0.152367	0.448495	0.800426	0.0406105	0.837331	0.896573	-0.274142	0.158336	0.837372
ENSG00000063169.10	BICRA	0.0299592	0.841532	0.930512	0.141158	0.346561	0.605635	0.111139	0.460441	0.712223	-0.160166	0.288065	0.483895	-0.101734	0.497671	0.655157	0.00420627	0.977572	0.996686	-0.0911351	0.543926	0.848888	-0.180375	0.233918	0.384626	-0.21379	0.160951	0.839275
ENSG00000063176.16	SPHK2	0.228778	0.200213	0.445248	0.498514	0.00682077	0.0641331	0.388102	0.0337328	0.174289	-0.156027	0.380831	0.572418	-0.151673	0.396192	0.566148	0.271195	0.131556	0.718531	0.0115722	0.947906	0.987096	0.0195317	0.912939	0.947366	0.221573	0.218353	0.870176
ENSG00000063177.13	RPL18	-0.199807	0.216199	0.46408	-0.320807	0.0490942	0.202195	-0.143407	0.372305	0.644398	-0.367812	0.0253097	0.105405	-0.513404	0.00226023	0.0359891	-0.148451	0.354854	0.857242	-0.091185	0.569337	0.862527	-0.544993	0.00128906	0.0277974	-0.0713	0.656208	0.948167
ENSG00000063180.9	CA11	-0.393576	0.0218462	0.129436	-0.527566	0.00204328	0.0309761	-0.346008	0.0396032	0.191648	-0.217875	0.192068	0.375108	-0.549015	0.00138979	0.0280978	-0.00363842	0.982126	0.996686	-0.0659882	0.68999	0.9104	-0.66135	0.000182262	0.0151162	-0.0281792	0.862847	0.983406
ENSG00000063241.8	ISOC2	-0.346321	0.0209313	0.126	-0.17293	0.236142	0.492263	-0.0768974	0.597644	0.804265	-0.482005	0.00170315	0.0225417	-0.415234	0.00597958	0.0535217	-0.189953	0.19444	0.773092	-0.245498	0.0962451	0.493249	-0.515392	0.00086894	0.024639	-0.0880335	0.545926	0.93062
ENSG00000063244.12	U2AF2	-0.00938216	0.943904	0.976548	-0.00951	0.94297	0.979848	0.00455346	0.972718	0.989979	-0.245882	0.069678	0.197069	-0.248665	0.066344	0.185684	-0.0445711	0.737666	0.956385	-0.098429	0.461394	0.807269	-0.334295	0.0150398	0.0762402	-0.0890938	0.504544	0.92429
ENSG00000063245.15	EPN1	-0.305285	0.0598653	0.227421	-0.0412064	0.795076	0.911033	0.0349611	0.825997	0.929181	-0.514502	0.00211623	0.0252399	-0.314472	0.0522835	0.161114	-0.0949097	0.550788	0.916387	-0.294046	0.0692341	0.44407	-0.36276	0.0263956	0.100797	-0.149728	0.348944	0.891784
ENSG00000063322.15	MED29	-0.266967	0.00558226	0.0606185	-0.243734	0.0106913	0.0846613	-0.18569	0.0495311	0.218356	-0.295305	0.00234536	0.0265757	-0.171495	0.0674879	0.187758	-4.8461e-05	0.999579	0.999961	-0.167077	0.0751323	0.453999	-0.314254	0.00131988	0.0279461	0.00418181	0.963949	0.995014
ENSG00000063587.15	ZNF275	0.305347	0.0222074	0.130777	0.162719	0.211132	0.463193	0.030457	0.81404	0.924651	0.224814	0.088115	0.228206	0.154414	0.234263	0.403403	0.105329	0.412874	0.874477	0.220269	0.0951871	0.491183	0.0624981	0.632372	0.748024	0.157794	0.22567	0.871747
ENSG00000063601.17	MTMR1	-0.025574	0.770229	0.896481	-0.0247836	0.776881	0.901806	-0.0940456	0.286067	0.566636	0.0410475	0.638962	0.780588	0.0527337	0.546688	0.694958	0.157156	0.0761817	0.636236	0.0358381	0.682137	0.907433	0.0944961	0.283289	0.436523	0.125107	0.157002	0.836501
ENSG00000063660.9	GPC1	-0.17779	0.231911	0.481313	-0.0839308	0.568497	0.780508	-0.0785863	0.59355	0.801989	-0.322522	0.0327262	0.123409	-0.300934	0.0451198	0.147748	-0.187367	0.205928	0.780055	-0.134485	0.363736	0.746346	-0.313465	0.0373559	0.123258	-0.244658	0.100956	0.789362
ENSG00000063761.16	ADCK1	-0.176832	0.202079	0.447767	0.0804923	0.559381	0.774394	-0.170268	0.225342	0.500585	-0.228187	0.1013	0.249192	-0.312314	0.0282726	0.115589	-0.0795892	0.563491	0.92046	-0.103066	0.453189	0.803141	-0.135562	0.334335	0.488627	-0.170085	0.227001	0.872288
ENSG00000063854.13	HAGH	-0.16604	0.31728	0.571078	0.0155386	0.924669	0.971812	0.0591089	0.72038	0.878757	-0.478122	0.00556676	0.0432125	-0.350535	0.0376966	0.133746	-0.170691	0.302226	0.837298	-0.262548	0.116704	0.520167	-0.346165	0.0407741	0.129151	-0.103175	0.53291	0.927555
ENSG00000063978.16	RNF4	-0.111597	0.0980027	0.299534	-0.125347	0.0635194	0.233882	-0.0234136	0.724512	0.880827	-0.176934	0.0101102	0.0618688	-0.160024	0.0190624	0.0936999	0.0542994	0.413301	0.874779	-0.0488219	0.463503	0.808342	-0.0671089	0.315435	0.469799	0.0288199	0.664456	0.948795
ENSG00000064012.22	CASP8	0.043848	0.71354	0.866121	0.27516	0.0241774	0.134023	0.337968	0.00610297	0.0568947	0.135852	0.256371	0.448243	0.362608	0.00347323	0.0431461	0.0953539	0.421866	0.876718	0.0525549	0.659672	0.902003	0.340264	0.00612722	0.0504556	0.114318	0.33964	0.891784
ENSG00000064042.18	LIMCH1	-0.0891982	0.212698	0.459607	-0.302682	8.44892e-05	0.0041708	-0.282769	0.000211203	0.00535488	-0.0328122	0.643897	0.784418	0.026581	0.707293	0.815049	-0.124925	0.08202	0.64978	-0.00683701	0.923202	0.980024	-0.0112045	0.874501	0.921507	-0.0509293	0.473449	0.919197
ENSG00000064102.15	INTS13	0.00440872	0.976899	0.99082	0.092813	0.545617	0.763717	-0.15634	0.309961	0.58888	0.119276	0.432652	0.618985	0.4238	0.00734887	0.0584808	0.0331366	0.826982	0.971297	0.151413	0.32082	0.720539	0.332363	0.0343215	0.117182	0.0812617	0.594692	0.939828
ENSG00000064115.11	TM7SF3	-0.304885	0.000236163	0.00944759	-0.0664593	0.39275	0.645292	0.101133	0.195971	0.467467	-0.207971	0.00923502	0.0583885	0.03073	0.691574	0.803888	0.0289368	0.708774	0.954009	-0.112849	0.147633	0.562658	0.153713	0.0517746	0.147611	0.0705496	0.365179	0.895492
ENSG00000064195.7	DLX3	-0.193162	0.59335	0.794691	-0.608235	0.108544	0.318689	-0.224847	0.54097	0.767117	0.162292	0.643536	0.784212	-0.420473	0.253196	0.423155	-0.336793	0.356263	0.857504	-0.0206648	0.953435	0.988302	-0.484403	0.206189	0.353309	-0.142794	0.69444	0.955019
ENSG00000064199.6	SPA17	-0.193282	0.394824	0.639684	0.0894479	0.692899	0.855018	0.0863684	0.705204	0.870672	0.0676701	0.762047	0.863059	0.354951	0.118485	0.262704	0.530144	0.0212174	0.433197	-0.043653	0.845723	0.960332	0.283328	0.21523	0.363544	0.367327	0.111115	0.80602
ENSG00000064218.5	DMRT3	-0.398245	0.029292	0.152815	-0.547337	0.00379527	0.0458612	-0.720174	0.000302923	0.00697195	-0.365616	0.0427777	0.146021	-0.374187	0.0396273	0.137485	-0.472017	0.0108033	0.328059	-0.47295	0.0104634	0.250171	-0.472887	0.0124707	0.0690211	-0.313558	0.0877658	0.779838
ENSG00000064225.12	ST3GAL6	0.163773	0.633711	0.817189	-0.105402	0.744728	0.884056	-0.700454	0.0308226	0.165076	0.377042	0.264557	0.457592	0.21429	0.49923	0.656527	0.0704134	0.81308	0.968803	0.379274	0.263497	0.674288	0.465837	0.146877	0.280824	-0.0263294	0.931044	0.990492
ENSG00000064270.12	ATP2C2	0.0715346	0.549237	0.763179	0.0334492	0.778156	0.902341	0.228795	0.0587282	0.240017	-0.0835007	0.485003	0.665626	-0.27874	0.0224651	0.102241	-0.225806	0.0620695	0.602124	-0.0584846	0.624363	0.8884	-0.35103	0.00474167	0.0449616	-0.150138	0.211175	0.867163
ENSG00000064300.9	NGFR	-0.251013	0.0853925	0.276811	0.0629371	0.668555	0.841307	0.357495	0.0209199	0.128285	-0.574658	0.000213914	0.00751399	-0.129208	0.380883	0.552464	0.199235	0.187475	0.76787	-0.105463	0.461707	0.807537	-0.0593366	0.68864	0.791291	0.147519	0.331586	0.889267
ENSG00000064309.14	CDON	-0.308687	0.00397748	0.0508819	-0.474295	2.35137e-05	0.00175088	-0.347475	0.0012852	0.0196838	-0.0352166	0.72949	0.841801	-0.0559353	0.580132	0.721177	0.0563949	0.57642	0.923322	-0.142844	0.166138	0.587779	-0.0897813	0.378949	0.532145	0.0534079	0.599015	0.941064
ENSG00000064313.12	TAF2	0.0044664	0.971725	0.988514	-0.017743	0.887942	0.956504	0.0354295	0.777682	0.907491	0.198872	0.117627	0.274613	0.223109	0.0800084	0.207448	0.221153	0.0807324	0.647393	0.0789251	0.531161	0.845339	0.358485	0.00614271	0.0504886	0.186383	0.141254	0.823996
ENSG00000064393.16	HIPK2	-0.381498	0.000683793	0.017635	-0.36717	0.00101813	0.0201601	-0.175409	0.101849	0.327699	-0.307699	0.00515855	0.0411431	-0.282297	0.0097662	0.0678998	0.00729796	0.944835	0.993454	-0.209199	0.051991	0.413147	-0.2626	0.0158914	0.0782129	-0.100895	0.341918	0.891784
ENSG00000064419.13	TNPO3	-0.252135	0.000448991	0.013625	-0.214103	0.00243569	0.0348107	-0.130073	0.0583593	0.239464	-0.14698	0.0327051	0.123398	-0.071079	0.292902	0.465501	0.0560797	0.405294	0.873545	-0.133859	0.0509497	0.409837	-0.0809756	0.233052	0.383736	0.00208043	0.975374	0.99687
ENSG00000064490.14	RFXANK	-0.258487	0.0988847	0.300851	-0.099109	0.517192	0.744038	0.0577643	0.706024	0.871014	-0.308381	0.0498795	0.160886	-0.23023	0.13636	0.285782	-0.264304	0.0883152	0.662569	-0.176079	0.256025	0.667456	-0.314319	0.045747	0.138067	-0.135165	0.38026	0.898813
ENSG00000064545.15	TMEM161A	-0.282909	0.0482595	0.201997	-0.0793468	0.569213	0.781015	0.102878	0.463752	0.714415	-0.405042	0.00554625	0.0431621	-0.367182	0.0110367	0.0721253	-0.143356	0.307708	0.841011	-0.255992	0.0722451	0.45128	-0.448602	0.00242132	0.0351456	-0.17323	0.222459	0.871589
ENSG00000064547.14	LPAR2	-0.324342	0.0343557	0.167129	0.137388	0.360463	0.617624	-0.136599	0.3677	0.639613	-0.301898	0.0473477	0.155626	-0.170765	0.2594	0.430543	-0.357796	0.0206868	0.42788	-0.216002	0.151608	0.567646	-0.249792	0.105578	0.226896	-0.360617	0.0210637	0.578674
ENSG00000064601.19	CTSA	-0.353718	0.0143905	0.101645	-0.273344	0.0548449	0.215555	-0.202822	0.152851	0.408262	-0.395684	0.00651478	0.0474538	-0.280232	0.049211	0.155791	-0.0486921	0.727723	0.956361	-0.283935	0.0466782	0.402155	-0.383865	0.00828212	0.0567359	-0.133649	0.343013	0.891784
ENSG00000064607.17	SUGP2	0.252882	0.00093149	0.0211098	0.168147	0.023051	0.130723	0.0710118	0.326735	0.60353	0.286778	0.00021486	0.00751531	0.131278	0.0730426	0.196727	0.0811981	0.262403	0.815986	0.211322	0.00492113	0.181708	0.100816	0.166133	0.304647	-0.0392199	0.586955	0.937887
ENSG00000064651.14	SLC12A2	0.0546152	0.663596	0.836612	0.115421	0.360553	0.617663	-0.0193869	0.877339	0.950786	0.0724458	0.563593	0.723768	0.352153	0.00694466	0.0569256	0.212439	0.094211	0.668895	0.153896	0.222911	0.642328	0.389077	0.00313336	0.0385972	0.245588	0.0546677	0.732845
ENSG00000064652.11	SNX24	-0.224491	0.0576801	0.222544	-0.103258	0.375006	0.629641	-0.183201	0.116323	0.353406	0.00875771	0.939266	0.96704	0.121521	0.293324	0.46588	-0.0841455	0.461126	0.887222	0.0552833	0.631175	0.891158	0.0380791	0.74362	0.831604	0.0330676	0.773175	0.966877
ENSG00000064655.19	EYA2	-0.202061	0.050467	0.20622	-0.256166	0.0141743	0.0994401	-0.216552	0.0370411	0.184135	-0.273685	0.00907987	0.0577994	-0.268425	0.010387	0.0698592	-0.0307194	0.761538	0.960211	-0.183919	0.0739007	0.453801	-0.315927	0.00294131	0.0375528	-0.0616958	0.543708	0.929786
ENSG00000064666.15	CNN2	0.0510176	0.694854	0.854856	0.0557483	0.667873	0.841106	0.216701	0.100602	0.325518	-0.0229826	0.859536	0.923306	-0.0321558	0.804647	0.880516	0.111071	0.394579	0.87126	0.0476184	0.713986	0.919755	-0.23717	0.0733395	0.181475	-0.0579851	0.656475	0.948167
ENSG00000064687.13	ABCA7	0.064857	0.666264	0.838129	0.0807063	0.590641	0.794604	0.0161127	0.914532	0.965642	-0.174918	0.246829	0.437269	-0.224047	0.139499	0.289267	-0.0615043	0.681776	0.947457	-0.0351771	0.814714	0.948894	-0.202749	0.180511	0.322253	-0.107699	0.473812	0.919197
ENSG00000064692.19	SNCAIP	0.270102	0.0740629	0.255807	0.555026	0.000494478	0.012868	0.437789	0.00465619	0.0481429	0.263514	0.0797025	0.213851	0.678452	3.15346e-05	0.00399184	0.0369551	0.803998	0.967184	0.191663	0.201452	0.621416	0.555305	0.000561931	0.0208775	-0.0268216	0.860311	0.983103
ENSG00000064703.12	DDX20	0.199039	0.190142	0.432386	0.0430861	0.775198	0.90083	-0.0963044	0.522199	0.754477	0.252816	0.096491	0.242088	0.336236	0.0285141	0.116221	0.0920461	0.536035	0.912214	0.215524	0.15561	0.57323	0.333785	0.0308539	0.110039	0.165766	0.270375	0.880349
ENSG00000064726.10	BTBD1	-0.228881	0.0576748	0.222544	-0.130659	0.273868	0.53376	-0.246655	0.0416068	0.196996	-0.0985459	0.405532	0.595502	0.21807	0.0699886	0.192062	-0.0248392	0.833149	0.971797	-0.140985	0.236248	0.654363	0.193056	0.108428	0.230984	0.111648	0.346643	0.891784
ENSG00000064763.11	FAR2	0.0753064	0.719367	0.868435	0.260823	0.22457	0.480512	-0.134612	0.521061	0.75399	0.188809	0.363576	0.556404	0.356686	0.0962504	0.231351	-0.109375	0.595595	0.929294	0.0542478	0.795131	0.94371	0.38261	0.079974	0.191011	-0.275327	0.198433	0.859749
ENSG00000064787.13	BCAS1	-0.106709	0.235223	0.484791	-0.303522	0.0012594	0.0231047	-0.0728843	0.414986	0.677636	-0.0996349	0.266966	0.460724	-0.090586	0.310604	0.483215	0.0548683	0.537225	0.912645	-0.0588098	0.510584	0.834277	-0.211762	0.021045	0.0901104	-0.0598492	0.503431	0.92429
ENSG00000064932.16	SBNO2	0.0384817	0.812987	0.91822	0.31852	0.0538545	0.213239	0.424001	0.0115521	0.0875041	-0.271965	0.0987003	0.245394	-0.134356	0.408879	0.578119	-0.0111269	0.945269	0.99348	-0.0722883	0.656582	0.900017	-0.221585	0.176266	0.317185	-0.0614921	0.704763	0.95714
ENSG00000064933.18	PMS1	0.192655	0.299494	0.551901	0.263731	0.160662	0.396553	0.082596	0.653009	0.839326	0.360085	0.054247	0.16869	0.534946	0.00551013	0.0516669	0.121871	0.5045	0.901756	0.0965798	0.601564	0.877324	0.620009	0.00156601	0.0295197	0.106611	0.562227	0.931721
ENSG00000064961.19	HMG20B	-0.161322	0.250985	0.501111	-0.0178483	0.898116	0.961449	0.0443938	0.751317	0.894059	-0.354715	0.0137875	0.0743585	-0.250327	0.0777076	0.203718	-0.145992	0.299156	0.836089	-0.230791	0.102698	0.501066	-0.354567	0.0142747	0.0741215	-0.143369	0.309681	0.888256
ENSG00000064989.13	CALCRL	-0.0206338	0.931111	0.972096	-0.359816	0.14109	0.368998	-0.514372	0.0365689	0.182698	0.228978	0.332832	0.527589	0.218427	0.357903	0.530331	-0.0619911	0.790701	0.963714	0.0373717	0.874991	0.968012	0.306809	0.202219	0.348578	0.213999	0.363099	0.894671
ENSG00000064995.18	TAF11	0.25863	0.0240807	0.13646	0.0483231	0.664139	0.838609	0.0678457	0.539799	0.766596	0.25986	0.0230644	0.100232	0.161443	0.148697	0.301961	-0.121259	0.272781	0.821117	0.277262	0.0158079	0.293946	0.172551	0.126703	0.255454	0.0734081	0.507201	0.92429
ENSG00000064999.15	ANKS1A	-0.0879443	0.309401	0.561688	-0.0481145	0.575876	0.785421	0.0339842	0.693139	0.863977	-0.218209	0.014024	0.074861	-0.047483	0.580735	0.721724	0.075235	0.382716	0.865411	-0.0748078	0.386336	0.762154	-0.149657	0.0869106	0.200898	0.0551969	0.522342	0.925573
ENSG00000065000.19	AP3D1	-0.145357	0.224497	0.473917	-0.0531031	0.654367	0.832916	0.159278	0.183271	0.451729	-0.331114	0.00725494	0.0505194	-0.175272	0.143659	0.295042	0.0467598	0.693333	0.95025	-0.185557	0.122638	0.530164	-0.222077	0.0659619	0.170405	0.023583	0.842388	0.97898
ENSG00000065029.15	ZNF76	0.13307	0.267703	0.519063	0.173233	0.149702	0.381346	0.0359263	0.763421	0.901034	0.184098	0.12694	0.288229	-0.0876607	0.463105	0.626022	0.0834411	0.484306	0.89576	0.0968801	0.418174	0.78258	-0.0517694	0.664833	0.773768	-0.0233795	0.844814	0.979573
ENSG00000065054.14	SLC9A3R2	-0.332221	0.0595792	0.226762	-0.345585	0.0493999	0.202958	-0.00833734	0.961549	0.985196	-0.528773	0.00348494	0.033258	-0.446591	0.0122586	0.0757402	-0.261329	0.133963	0.722115	-0.322314	0.0668595	0.440175	-0.523795	0.00373908	0.0410812	-0.14785	0.393221	0.902853
ENSG00000065057.9	NTHL1	-0.271707	0.188159	0.429767	-0.185093	0.364158	0.620122	-0.101209	0.622842	0.821035	-0.648299	0.00269952	0.028784	-0.628002	0.00340774	0.0427402	-0.320791	0.120352	0.705427	-0.311815	0.131251	0.542073	-0.370335	0.076077	0.185656	-0.198706	0.335855	0.890941
ENSG00000065060.17	UHRF1BP1	-0.0841477	0.412551	0.65538	-0.189956	0.0675155	0.242314	0.0184939	0.856325	0.942025	0.0557013	0.585711	0.741585	-0.0422392	0.678525	0.794421	0.0761497	0.455302	0.885252	-0.0152326	0.88153	0.970159	-0.0290776	0.776129	0.85501	-0.00415007	0.967588	0.995509
ENSG00000065135.12	GNAI3	-0.165009	0.0745651	0.25679	-0.0609959	0.505026	0.735603	-0.128775	0.163253	0.421929	-0.0877615	0.336142	0.530984	0.116412	0.204748	0.36883	-0.0282838	0.755969	0.960169	-0.0531801	0.558944	0.857851	0.116149	0.207508	0.354917	0.032201	0.72446	0.959013
ENSG00000065150.21	IPO5	-0.0432953	0.643151	0.823549	-0.121941	0.19615	0.443947	-0.200146	0.0365712	0.182698	-0.020281	0.827867	0.90425	0.148243	0.116923	0.260413	2.1278e-05	0.999821	0.999961	0.00904539	0.922748	0.980024	0.204881	0.0324101	0.113512	0.122314	0.19418	0.857962
ENSG00000065154.12	OAT	0.0283797	0.745068	0.882449	-0.186863	0.0365697	0.171588	-0.151404	0.0882279	0.302901	-0.000222515	0.997966	0.998865	-0.0536129	0.539869	0.688908	-0.0108738	0.900803	0.9848	0.0911443	0.298563	0.705579	0.0254342	0.771119	0.851026	0.0988625	0.260849	0.879498
ENSG00000065183.16	WDR3	0.128655	0.250015	0.500256	0.169388	0.131989	0.35592	-0.025837	0.815543	0.925114	0.242345	0.0324955	0.122919	0.354649	0.00229026	0.0361847	0.151749	0.171303	0.756819	0.0925648	0.406093	0.77468	0.366623	0.00175747	0.0304754	0.100192	0.367165	0.89739
ENSG00000065243.20	PKN2	0.19534	0.272162	0.523659	0.226073	0.204401	0.454493	-0.0125172	0.943362	0.978914	0.341587	0.0574867	0.175008	0.521537	0.00466073	0.0481468	0.1318	0.454545	0.885117	0.197351	0.267019	0.678465	0.540008	0.00353035	0.0404166	0.187387	0.289891	0.883891
ENSG00000065268.11	WDR18	0.123072	0.489583	0.720368	0.251596	0.157606	0.392839	0.200283	0.263103	0.543694	-0.145777	0.414467	0.603751	-0.317583	0.0788907	0.205743	-0.120104	0.499622	0.900219	0.0355125	0.841614	0.959058	-0.29137	0.107807	0.229939	-0.10212	0.568527	0.932447
ENSG00000065308.5	TRAM2	-0.032883	0.684687	0.849137	-0.0141341	0.861481	0.944726	-0.0832867	0.309131	0.588109	-0.0976374	0.230768	0.41941	-0.136299	0.0972316	0.232983	0.0207143	0.798267	0.965406	0.0262006	0.74595	0.928817	-0.00223462	0.978088	0.986524	-0.0547386	0.503264	0.92429
ENSG00000065320.9	NTN1	-0.160981	0.337317	0.590152	0.0336443	0.839785	0.934949	0.140854	0.401126	0.668557	-0.422903	0.0141194	0.0750297	-0.379617	0.0266638	0.111992	-0.163471	0.330543	0.850008	-0.185205	0.269644	0.680654	-0.401563	0.0196961	0.0871765	-0.07893	0.637709	0.945364
ENSG00000065357.20	DGKA	0.107196	0.123471	0.340569	0.030598	0.656301	0.83394	-0.0897837	0.195668	0.467084	0.124331	0.0750425	0.206219	-0.05963	0.3871	0.558254	0.0251117	0.714562	0.955517	0.140895	0.0446354	0.397	0.0747737	0.279665	0.432783	0.06807	0.324214	0.888753
ENSG00000065361.16	ERBB3	-0.0594998	0.385332	0.632184	-0.0655888	0.338609	0.597632	0.0268499	0.694331	0.864718	-0.105206	0.127775	0.289531	-0.112614	0.103518	0.242183	-0.0100623	0.882739	0.981779	-0.0497745	0.467091	0.811028	-0.0819056	0.233633	0.384341	0.0222795	0.744284	0.96156
ENSG00000065413.20	ANKRD44	0.201568	0.128459	0.347938	-0.203663	0.120439	0.337292	-0.535451	0.00013094	0.0037805	0.225243	0.0892704	0.23015	0.0552271	0.667414	0.786482	0.0142012	0.91028	0.987499	0.0807127	0.539288	0.8486	0.155528	0.232378	0.383053	-0.0204356	0.872701	0.983992
ENSG00000065427.14	KARS	-0.212346	0.0103415	0.0851003	-0.226381	0.00650284	0.0627004	-0.117067	0.148575	0.402052	-0.189651	0.0210224	0.0944571	-0.116746	0.148479	0.301776	0.0343963	0.667176	0.945561	-0.0573249	0.474273	0.814524	-0.104153	0.197452	0.343378	0.0442936	0.580828	0.935465
ENSG00000065457.10	ADAT1	-0.0915845	0.231129	0.480918	0.019967	0.792281	0.909437	-0.0957153	0.209963	0.483283	-0.0729421	0.338199	0.532515	-0.0277053	0.714759	0.819985	0.121236	0.111216	0.692541	-0.0650785	0.392485	0.76646	0.124899	0.104928	0.225974	0.0719009	0.343709	0.891784
ENSG00000065485.20	PDIA5	0.147482	0.312497	0.564993	0.0348877	0.809623	0.918694	0.0830661	0.562859	0.782099	-0.0591431	0.685604	0.813612	-0.033125	0.818773	0.888813	-0.137492	0.33712	0.851524	-0.0377225	0.796352	0.94401	-0.163554	0.271467	0.424357	-0.0046437	0.974308	0.99687
ENSG00000065491.8	TBC1D22B	-0.278586	0.00147429	0.0284612	-0.226892	0.00811948	0.0719108	-0.172728	0.0413266	0.196404	-0.101988	0.221119	0.408932	-0.0382881	0.64235	0.769805	0.0694666	0.399882	0.872603	-0.161664	0.0555924	0.419595	-0.226588	0.00844645	0.057264	-0.031009	0.708017	0.95714
ENSG00000065518.8	NDUFB4	-0.463051	0.00235083	0.037771	-0.36857	0.0135541	0.0974912	-0.260626	0.0782549	0.281077	-0.317492	0.031617	0.121071	-0.321034	0.0300371	0.119184	-0.064972	0.653117	0.94272	-0.407142	0.00676124	0.206951	-0.431538	0.00444071	0.0439819	-0.177915	0.225139	0.871589
ENSG00000065526.12	SPEN	0.0207889	0.831944	0.925822	-0.0875832	0.372842	0.627851	0.0315344	0.747936	0.892439	0.0692818	0.480188	0.661374	0.0240512	0.805843	0.881278	0.335482	0.00118439	0.0990086	0.0455541	0.642081	0.89579	-0.0308489	0.752947	0.837752	0.107467	0.276235	0.882154
ENSG00000065534.18	MYLK	0.0741333	0.568458	0.777811	0.0229097	0.858095	0.943372	0.360008	0.00748885	0.0655395	0.091603	0.480407	0.661478	0.133467	0.29841	0.471171	0.195284	0.135412	0.722331	0.029721	0.81897	0.950375	-0.0495104	0.701371	0.799867	0.119069	0.364822	0.895492
ENSG00000065548.18	ZC3H15	-0.0283696	0.847762	0.933654	-0.0237127	0.87249	0.949288	-0.116934	0.428874	0.688203	0.0804448	0.585539	0.741514	0.27408	0.0675994	0.187862	-0.0428472	0.770411	0.96102	0.153111	0.301564	0.707576	0.272324	0.0701055	0.177215	0.0946295	0.520781	0.925573
ENSG00000065559.15	MAP2K4	0.0559235	0.65078	0.828708	-0.0329587	0.789761	0.908073	-0.17371	0.163208	0.421901	0.100859	0.414301	0.603604	0.333722	0.00888124	0.0646645	0.103846	0.397984	0.872003	0.0908255	0.462458	0.807616	0.34793	0.00672317	0.051982	0.182542	0.141538	0.824409
ENSG00000065600.12	TMEM206	-0.0703037	0.576781	0.783416	-0.0471207	0.708316	0.863031	-0.155953	0.220338	0.495202	-0.195657	0.124664	0.284776	-0.0855649	0.49703	0.654617	-0.147353	0.240904	0.801457	-0.0667336	0.59558	0.874689	0.100635	0.427259	0.576553	0.174553	0.166624	0.844161
ENSG00000065613.15	SLK	-0.0530626	0.661844	0.835414	-0.164975	0.17762	0.41842	-0.250343	0.0431576	0.20162	0.0730553	0.546928	0.711283	0.258582	0.0368117	0.132435	0.071794	0.553246	0.916387	0.0265592	0.826495	0.953342	0.214198	0.0819546	0.193705	0.0846534	0.485277	0.920431
ENSG00000065615.14	CYB5R4	0.063126	0.692418	0.853697	0.0926579	0.563795	0.777191	-0.157562	0.328926	0.605552	0.145377	0.36246	0.555427	0.326435	0.0455114	0.148509	0.223905	0.163081	0.746385	0.197507	0.217916	0.638142	0.372633	0.0237216	0.0957399	0.276354	0.0881033	0.779838
ENSG00000065618.21	COL17A1	-0.173559	0.266697	0.517849	0.0723693	0.641752	0.825517	0.543379	0.00102696	0.0169143	-0.372627	0.0198733	0.0913369	-0.0818911	0.599302	0.734904	0.201079	0.201697	0.778518	-0.00588676	0.96974	0.992402	-0.0460435	0.767616	0.84811	0.130297	0.406139	0.903993
ENSG00000065621.15	GSTO2	0.177687	0.0862713	0.278336	0.197757	0.0554673	0.216613	0.136286	0.183436	0.452009	0.279554	0.00801728	0.0535755	0.177369	0.0845152	0.213999	-0.0521962	0.606504	0.932272	0.0982441	0.338306	0.732723	0.125362	0.222688	0.372098	-0.00627444	0.950931	0.993246
ENSG00000065665.21	SEC61A2	0.341288	0.0145434	0.102236	0.371247	0.0083738	0.0731342	0.128159	0.345363	0.619967	0.345107	0.0133425	0.0728904	0.296594	0.0328741	0.124706	0.143043	0.289031	0.832499	0.191481	0.162455	0.583172	0.579753	8.65798e-05	0.0108054	0.0253484	0.852127	0.9808
ENSG00000065675.15	PRKCQ	-0.775766	0.0814864	0.269914	-0.191585	0.680447	0.848083	0.179241	0.667023	0.846724	-0.431368	0.308202	0.504148	-0.0595379	0.895278	0.938158	-0.515468	0.233288	0.797208	-0.565135	0.191961	0.613294	0.272379	0.548188	0.679465	-0.705133	0.13063	0.819221
ENSG00000065717.15	TLE2	-0.27892	0.041354	0.186009	-0.22013	0.102725	0.308767	-0.202429	0.133476	0.379534	-0.253985	0.0617404	0.182787	-0.457871	0.00115889	0.0263777	-0.211921	0.115706	0.699244	-0.242501	0.0741757	0.453999	-0.377017	0.0065912	0.0517799	-0.276827	0.0422012	0.695963
ENSG00000065802.12	ASB1	0.0598019	0.52239	0.743761	0.077185	0.407447	0.658032	0.22486	0.0189911	0.120458	-0.0973521	0.299809	0.495821	-0.187378	0.0484225	0.154342	-0.0623708	0.503569	0.901756	-0.0151538	0.870984	0.967002	-0.105695	0.260759	0.412826	-0.0363851	0.697333	0.955197
ENSG00000065809.13	FAM107B	0.199391	0.109394	0.318129	-0.0455383	0.71082	0.864113	-0.0830104	0.499279	0.738457	0.171438	0.166812	0.343349	0.28972	0.021591	0.0997746	0.0141461	0.907992	0.9869	0.14812	0.231332	0.651065	0.195014	0.117035	0.242783	0.138525	0.261298	0.879498
ENSG00000065833.9	ME1	-0.159878	0.274783	0.526057	-0.0408875	0.778915	0.902749	-0.11329	0.434537	0.692466	0.0032672	0.982016	0.990603	0.259593	0.07847	0.204898	-0.0931703	0.519116	0.906732	-0.0598472	0.680513	0.906566	0.248528	0.0925619	0.208806	0.0484529	0.737284	0.961008
ENSG00000065882.16	TBC1D1	-0.37544	2.70114e-06	0.000455906	-0.338609	1.6071e-05	0.00134981	-0.230321	0.00209709	0.0276935	-0.24608	0.00104912	0.0174414	-0.0300604	0.671927	0.7897	0.0407751	0.565925	0.92046	-0.161156	0.0268145	0.344853	-0.114871	0.111019	0.234754	0.0768877	0.282221	0.883891
ENSG00000065883.16	CDK13	-0.0180582	0.774259	0.898586	-0.0426495	0.498928	0.731651	-0.0523145	0.407348	0.672475	0.040999	0.515314	0.688231	0.143408	0.0261345	0.110614	0.0964392	0.12887	0.716185	-0.0307823	0.625119	0.888637	0.153885	0.0176024	0.0824829	0.0862788	0.174128	0.847083
ENSG00000065911.12	MTHFD2	0.0195827	0.896098	0.955438	-0.252957	0.0941363	0.293196	0.0647007	0.662697	0.844705	0.00790329	0.957864	0.977444	-0.292936	0.0534502	0.163374	-0.277684	0.0661124	0.612149	-0.0126493	0.933018	0.982181	-0.345576	0.0247466	0.0978053	-0.104437	0.483906	0.920431
ENSG00000065923.10	SLC9A7	-0.148263	0.0790159	0.265271	-0.205258	0.0167652	0.109112	-0.168196	0.0486767	0.216023	-0.253627	0.00350515	0.0333698	-0.203403	0.0176189	0.0898261	-0.124856	0.137456	0.723277	-0.145952	0.0832844	0.468542	-0.0354128	0.671498	0.778921	-0.0250565	0.763891	0.965025
ENSG00000065970.9	FOXJ2	-0.151793	0.100622	0.303321	-0.190685	0.0401632	0.18102	-0.190446	0.0413713	0.196429	-0.0888775	0.330681	0.526148	-0.12519	0.171804	0.329301	-0.0162525	0.857734	0.97621	-0.0502656	0.581045	0.867305	-0.144867	0.116967	0.24267	-0.0855131	0.351024	0.892774
ENSG00000065978.19	YBX1	-0.308501	0.00725534	0.0697455	-0.299433	0.00900588	0.0762447	-0.301814	0.00865923	0.0720464	-0.390596	0.000870748	0.0158234	-0.338054	0.00349877	0.0432266	-0.0700734	0.527299	0.909256	-0.182511	0.103498	0.502547	-0.310187	0.00700704	0.0525338	-0.0556926	0.615406	0.944548
ENSG00000065989.16	PDE4A	-0.505339	1.72121e-05	0.00171367	-0.339184	0.00213375	0.0318571	-0.361093	0.00120802	0.0188787	-0.39702	0.000444299	0.0109664	-0.289469	0.00782522	0.0604001	0.0091201	0.930122	0.991726	-0.323684	0.00344454	0.153245	-0.262972	0.0156717	0.0777835	-0.0929768	0.377336	0.898206
ENSG00000066027.12	PPP2R5A	-0.222451	0.0114701	0.0904028	-0.215379	0.0141892	0.0994401	-0.248206	0.00505287	0.0507348	-0.0632889	0.457098	0.64169	0.0200725	0.813105	0.886215	-0.126921	0.138119	0.724636	-0.129785	0.131162	0.54203	0.0538783	0.527527	0.662849	0.00029755	0.997194	0.99945
ENSG00000066044.15	ELAVL1	-0.154929	0.0164277	0.110076	-0.106917	0.0926009	0.290353	-0.0660482	0.295915	0.575528	-0.183327	0.00496167	0.0401327	-0.114983	0.0709864	0.193423	0.0503447	0.422784	0.876718	-0.0877919	0.165025	0.587262	-0.0608891	0.334323	0.488627	0.0388892	0.536554	0.928279
ENSG00000066084.13	DIP2B	-0.0975019	0.111267	0.321071	-0.121337	0.0493756	0.20293	-0.0810678	0.185309	0.454504	-0.0649879	0.284516	0.480548	0.0233093	0.699856	0.809751	0.139731	0.0242336	0.451123	-0.0619903	0.307265	0.713874	0.04468	0.461952	0.606783	0.0981865	0.109653	0.804334
ENSG00000066117.15	SMARCD1	0.0594681	0.452992	0.690271	0.0841913	0.289642	0.549929	-0.00300016	0.969767	0.988558	0.0483329	0.541233	0.70673	0.0458763	0.562282	0.70647	0.108941	0.171879	0.756966	0.0496849	0.530174	0.844956	0.0594633	0.454253	0.600611	0.0478127	0.546919	0.930897
ENSG00000066135.13	KDM4A	-0.097185	0.344162	0.595804	-0.246958	0.0184719	0.115423	0.0745882	0.468629	0.717557	-0.172571	0.0960093	0.241276	-0.304011	0.00420729	0.0463352	-0.0189339	0.853023	0.97511	-0.123552	0.230287	0.649658	-0.38545	0.000432701	0.0195383	-0.0138739	0.892753	0.98522
ENSG00000066136.20	NFYC	-0.0371624	0.75551	0.88841	-0.0272326	0.819136	0.923376	-0.151029	0.211702	0.484727	0.104647	0.380944	0.572418	-0.156909	0.191743	0.353487	0.161973	0.177653	0.762686	-0.00654598	0.956198	0.98884	-0.0932055	0.437003	0.58507	0.0327274	0.784725	0.96843
ENSG00000066185.13	ZMYND12	-0.300435	0.0632759	0.234695	-0.321559	0.0440181	0.190806	-0.251745	0.112984	0.34702	0.0157271	0.920146	0.957086	-0.0920138	0.553137	0.700092	0.0541625	0.725433	0.956361	-0.114231	0.469878	0.812162	0.00347602	0.982312	0.989515	-0.0410361	0.792779	0.969063
ENSG00000066230.12	SLC9A3	-0.264165	0.28475	0.536736	-0.100604	0.671485	0.843079	-0.0624226	0.791828	0.914664	-0.256198	0.297275	0.493347	-0.358016	0.137925	0.287667	-0.540832	0.0264551	0.463639	-0.13679	0.575467	0.865815	-0.570419	0.0224058	0.0931229	-0.641541	0.0104103	0.443487
ENSG00000066248.15	NGEF	-0.16508	0.27413	0.525331	-0.0593751	0.693242	0.855162	0.418066	0.00892836	0.0736482	-0.216601	0.152731	0.324466	-0.265589	0.082705	0.211317	0.144177	0.351884	0.856479	-0.283537	0.0641917	0.435933	-0.53686	0.000989817	0.0256503	0.0714617	0.648768	0.947289
ENSG00000066279.18	ASPM	1.00989	0.00932149	0.080764	-0.0737112	0.848081	0.938886	1.21728	0.00240105	0.0303367	0.8601	0.0260167	0.107225	0.772721	0.0358578	0.130572	0.991634	0.0119527	0.339463	0.434504	0.269099	0.680212	0.763276	0.0422147	0.131713	1.29702	0.00131028	0.184567
ENSG00000066322.15	ELOVL1	-0.281628	0.00938895	0.0810477	-0.217805	0.0411003	0.183197	-0.259723	0.0162126	0.109222	-0.314388	0.00398045	0.0356474	-0.312503	0.00413717	0.0461767	-0.0590963	0.571516	0.921822	-0.138882	0.187339	0.610093	-0.329196	0.00271965	0.0364699	-0.00662742	0.949443	0.992808
ENSG00000066379.15	ZNRD1	0.00585701	0.981339	0.992894	-0.295074	0.222824	0.478139	0.328429	0.174924	0.439941	-0.083698	0.738282	0.847343	-0.604372	0.0157515	0.0849498	-0.229812	0.346174	0.854421	-0.189644	0.456036	0.804256	-0.492442	0.0513277	0.147021	-0.356548	0.16038	0.839275
ENSG00000066382.16	MPPED2	-0.0557649	0.730129	0.873808	-0.0733591	0.823213	0.92552	-0.0792712	0.642536	0.833602	0.0815234	0.629377	0.773442	0.273317	0.089531	0.221664	0.23223	0.150006	0.737545	-0.0522571	0.744724	0.928627	0.0456057	0.779512	0.857511	0.300397	0.0685764	0.760044
ENSG00000066405.13	CLDN18	0.0652732	0.740239	0.87967	-0.0902034	0.645269	0.827756	0.181765	0.357231	0.629747	0.0223115	0.909663	0.951599	-0.02906	0.881399	0.929518	0.207551	0.285845	0.829498	-0.043676	0.825283	0.952792	-0.0485476	0.806542	0.875615	-0.119099	0.556337	0.930956
ENSG00000066422.5	ZBTB11	0.0405165	0.80082	0.911957	-0.0340635	0.831411	0.930242	-0.189571	0.238404	0.517001	0.235727	0.144569	0.313171	0.211189	0.189339	0.35055	0.0978215	0.537523	0.912801	0.163849	0.308578	0.714548	0.330244	0.043252	0.133586	0.0593822	0.709222	0.95714
ENSG00000066427.24	ATXN3	0.053925	0.736468	0.877531	0.206214	0.201309	0.450171	-0.0490496	0.758413	0.898177	0.276914	0.0869087	0.226366	0.40466	0.0140376	0.0807026	0.119735	0.450623	0.884264	0.0705241	0.659681	0.902003	0.41431	0.0124309	0.0690211	0.0973339	0.541467	0.929091
ENSG00000066455.13	GOLGA5	0.0259823	0.822325	0.921482	-0.160781	0.168869	0.406628	-0.209524	0.075312	0.275333	0.0802281	0.488069	0.667528	0.217499	0.0636129	0.181159	0.183602	0.114821	0.698317	0.0644046	0.577784	0.866483	0.117425	0.312746	0.466959	0.125954	0.278047	0.883414
ENSG00000066468.23	FGFR2	0.0774978	0.222078	0.47066	-0.125788	0.0496847	0.203577	-0.0550651	0.383081	0.652283	0.0185236	0.76869	0.86701	-0.0625062	0.321831	0.494794	-0.0087697	0.888817	0.982516	0.0124546	0.843246	0.959612	-0.091511	0.150094	0.284922	0.0187589	0.765396	0.965503
ENSG00000066557.6	LRRC40	0.0864426	0.672805	0.841577	0.267672	0.201365	0.450186	0.0454429	0.82474	0.929181	0.256347	0.209368	0.396412	0.57742	0.00684382	0.0566096	0.0351387	0.862561	0.977038	0.0670572	0.742894	0.928154	0.58345	0.00683769	0.0521194	0.182518	0.374364	0.897481
ENSG00000066583.12	ISOC1	-0.257276	0.036409	0.173253	-0.178384	0.145482	0.375371	-0.117924	0.331714	0.607463	-0.113285	0.34433	0.538629	-0.154479	0.204551	0.368688	-0.0825964	0.490076	0.896357	-0.238042	0.0515403	0.412555	-0.0186475	0.87814	0.923694	0.0592469	0.62259	0.945364
ENSG00000066629.18	EML1	-0.0260631	0.844422	0.931821	-0.196504	0.142045	0.370308	0.061587	0.643028	0.833754	0.0196797	0.88198	0.936347	0.0725926	0.582093	0.722601	0.133817	0.312963	0.84458	-0.0452128	0.733472	0.925296	-0.126563	0.342885	0.496617	0.022862	0.863651	0.983406
ENSG00000066651.20	TRMT11	0.242077	0.154829	0.386179	0.253873	0.133656	0.358669	0.136758	0.404852	0.670918	0.475611	0.00602827	0.0451812	0.503912	0.00363667	0.0437215	-0.00115507	0.994355	0.99844	0.322661	0.0590215	0.425887	0.478778	0.00602085	0.0500975	0.0454241	0.782298	0.96843
ENSG00000066654.14	THUMPD1	-0.0304697	0.81263	0.918016	-0.0501883	0.696868	0.857027	-0.210551	0.106443	0.335179	0.0527394	0.681097	0.810203	0.245173	0.0607145	0.176333	-0.0268106	0.834054	0.971797	-0.0190617	0.882016	0.970285	0.243199	0.0636273	0.166708	0.00292076	0.981852	0.997214
ENSG00000066697.14	MSANTD3	-0.170896	0.242666	0.492467	0.0101332	0.944528	0.980278	0.214815	0.145928	0.398755	0.153516	0.285438	0.481307	-0.0203919	0.888076	0.933813	0.238107	0.10362	0.681075	-0.0648517	0.653545	0.898815	0.0773934	0.597961	0.720399	0.130516	0.375813	0.898128
ENSG00000066739.12	ATG2B	0.0726658	0.506353	0.732501	-0.0719431	0.509984	0.739179	-0.17886	0.104864	0.332231	0.147523	0.179502	0.359125	0.25974	0.0201193	0.0960903	0.245884	0.0266589	0.463639	0.060027	0.582515	0.868151	0.249111	0.0258642	0.0997843	0.238223	0.0319608	0.654053
ENSG00000066777.9	ARFGEF1	-0.0808406	0.538222	0.755163	-0.129326	0.326198	0.586167	-0.309852	0.0214406	0.130216	0.0327413	0.802511	0.887107	0.203382	0.124943	0.271586	0.0554346	0.671563	0.945561	-0.0181025	0.89008	0.972084	0.273782	0.0409769	0.129446	0.0683106	0.601898	0.941358
ENSG00000066827.16	ZFAT	-0.180411	0.190663	0.433141	-0.131307	0.334606	0.593849	-0.0415338	0.763192	0.900905	-0.359927	0.0111027	0.0655653	-0.00605347	0.964186	0.97843	0.256975	0.0622441	0.602124	-0.107701	0.430268	0.78896	-0.167295	0.225009	0.374558	0.195735	0.15729	0.836501
ENSG00000066855.16	MTFR1	-0.026495	0.792502	0.90775	-0.220053	0.0330491	0.160041	-0.295357	0.00502504	0.0506269	-0.023545	0.814705	0.89567	-0.00166307	0.986773	0.992035	-0.0568247	0.570214	0.921767	0.081629	0.417789	0.78258	0.105973	0.295491	0.449075	0.0881216	0.381772	0.898813
ENSG00000066923.17	STAG3	0.184901	0.264728	0.515493	0.142327	0.386138	0.639485	-0.0854155	0.605538	0.808944	0.254077	0.126455	0.287323	-0.00205778	0.989982	0.99347	0.231175	0.161415	0.745159	0.0843728	0.609012	0.880839	0.0495264	0.763675	0.845007	-0.0528065	0.749888	0.96266
ENSG00000066926.12	FECH	-0.133058	0.0939525	0.293175	-0.0340036	0.664033	0.838594	-0.0478835	0.54125	0.76724	-0.120962	0.126264	0.287174	-0.0282588	0.717669	0.821601	-0.0309873	0.690851	0.949519	-0.143283	0.0718686	0.450897	0.0473775	0.546553	0.678435	0.0901737	0.251738	0.87813
ENSG00000066933.16	MYO9A	-0.0142851	0.900001	0.957142	-0.13189	0.246523	0.502554	-0.158623	0.163399	0.422059	0.190296	0.09742	0.243474	0.219325	0.0559481	0.168195	0.116478	0.300972	0.83694	0.0190501	0.866716	0.965368	0.152236	0.181997	0.324287	0.0922851	0.413251	0.904079
ENSG00000067048.17	DDX3Y	0.513816	0.357359	0.606447	1.29398	0.04194	0.185352	0.197564	0.72728	0.882006	0.299258	0.591783	0.746713	-0.0166925	0.975582	0.985377	0.0687248	0.898638	0.984645	0.458894	0.411213	0.778878	0.255255	0.642378	0.755373	0.210119	0.697915	0.955246
ENSG00000067057.17	PFKP	-0.300103	0.0212389	0.127067	-0.163053	0.200486	0.449121	0.0481742	0.703377	0.870043	-0.463915	0.000582498	0.0129126	-0.389104	0.0032867	0.0420555	-0.180644	0.157261	0.742468	-0.22854	0.0756927	0.45424	-0.428012	0.00137025	0.0282368	-0.142476	0.263211	0.879498
ENSG00000067064.11	IDI1	-0.0418237	0.774085	0.898502	0.045424	0.758012	0.890713	0.0416826	0.777099	0.907051	0.361114	0.0157556	0.0799832	0.595379	0.000167895	0.0103455	0.13971	0.34246	0.852683	0.043766	0.76354	0.934965	0.378551	0.0128903	0.0702413	0.171077	0.247716	0.87813
ENSG00000067066.17	SP100	0.175746	0.250074	0.500258	0.162842	0.285319	0.545734	0.384605	0.0140307	0.0992623	0.261836	0.088748	0.229237	0.387933	0.0131246	0.078262	0.292806	0.0574206	0.593537	0.115168	0.449002	0.800924	0.321516	0.0381922	0.124856	0.115358	0.448	0.912686
ENSG00000067082.15	KLF6	0.978547	1.16704e-10	7.95472e-08	0.940135	3.74572e-10	3.16103e-07	1.37471	2.82848e-15	5.01263e-11	1.32769	7.59775e-15	7.48041e-12	1.38587	1.84595e-15	2.72617e-12	0.976995	1.38173e-10	1.63247e-07	0.82236	1.12844e-08	9.33315e-06	0.426213	0.000903367	0.0246825	0.426696	0.000919469	0.142937
ENSG00000067113.17	PLPP1	-0.381296	0.00477091	0.0554706	-0.28318	0.0308565	0.153979	-0.225152	0.0844293	0.294829	-0.311322	0.0188152	0.0885273	-0.104791	0.411391	0.580204	-0.00527455	0.966753	0.995142	-0.249574	0.057275	0.422127	-0.291631	0.0275313	0.103109	-0.00816298	0.949092	0.992788
ENSG00000067141.17	NEO1	-0.226666	0.0332494	0.164064	-0.263941	0.0139592	0.0989662	-0.314033	0.00398399	0.0430776	-0.214272	0.0434982	0.147417	-0.12664	0.226341	0.394265	0.0574337	0.580887	0.924688	-0.145067	0.166752	0.5888	-0.0738115	0.479244	0.622392	0.0170274	0.870112	0.983992
ENSG00000067167.8	TRAM1	0.0399853	0.790483	0.906845	0.0978019	0.516164	0.743369	-0.117569	0.4352	0.692708	0.088704	0.555641	0.717664	0.433028	0.00567192	0.0524036	0.198937	0.188203	0.76787	0.107664	0.474955	0.814747	0.524737	0.000993194	0.0256653	0.309385	0.0434678	0.696987
ENSG00000067177.15	PHKA1	-0.156413	0.107902	0.315567	-0.262617	0.00833264	0.0730322	-0.365532	0.000374334	0.0080705	-0.0942649	0.327559	0.523114	-0.0733996	0.444448	0.610298	-0.0180613	0.849803	0.974771	-0.156646	0.107181	0.50749	0.0572208	0.551457	0.682038	0.0230899	0.809373	0.973935
ENSG00000067182.8	TNFRSF1A	-0.276101	0.0185964	0.117668	-0.160019	0.163382	0.39984	-0.188903	0.101423	0.327	-0.318017	0.00716392	0.0501418	-0.320179	0.0067564	0.05631	-0.0890659	0.434275	0.879342	-0.209758	0.0700839	0.446156	-0.302511	0.0102852	0.0632458	-0.0632902	0.578211	0.935354
ENSG00000067191.16	CACNB1	0.078904	0.641483	0.822644	0.453	0.00859594	0.0742747	0.48449	0.00497512	0.0503248	0.111997	0.507052	0.682041	-0.0935888	0.57873	0.720159	0.0384265	0.816455	0.969386	0.173466	0.305826	0.712482	0.00445564	0.97902	0.98704	-0.0819464	0.626638	0.945364
ENSG00000067208.14	EVI5	-0.175725	0.203172	0.449122	-0.0575131	0.674939	0.844961	-0.128961	0.347559	0.621635	-0.0766072	0.575316	0.733544	0.145747	0.288923	0.460695	0.0427253	0.753152	0.959965	-0.105082	0.443376	0.797475	0.236845	0.0888003	0.203638	0.0603057	0.658675	0.948195
ENSG00000067221.14	STOML1	-0.314384	0.0377288	0.177074	-0.0919739	0.530313	0.752807	0.184931	0.210736	0.483679	-0.418215	0.00649744	0.0474206	-0.319503	0.0337636	0.126611	-0.195536	0.186834	0.767322	-0.226649	0.128123	0.537042	-0.42158	0.00651805	0.0515317	-0.0996565	0.501846	0.92429
ENSG00000067225.18	PKM	-0.150817	0.132169	0.353926	-0.235872	0.0204213	0.121936	-0.159185	0.11227	0.345364	-0.348832	0.000885253	0.01596	-0.25194	0.0136325	0.0796817	-0.0492895	0.618674	0.935048	-0.0565611	0.568164	0.861774	-0.275365	0.00736906	0.0538312	0.0990462	0.319202	0.888753
ENSG00000067248.10	DHX29	-0.042698	0.780997	0.901922	-0.00166279	0.991375	0.996877	-0.24312	0.117683	0.35518	0.200182	0.194544	0.377793	0.40313	0.0110424	0.0721253	0.0966825	0.52696	0.909256	0.0607093	0.692259	0.910848	0.42987	0.0071113	0.0527749	0.129806	0.397642	0.903993
ENSG00000067334.14	DNTTIP2	-0.0212217	0.890034	0.952399	-0.00977714	0.94915	0.983042	-0.114558	0.454799	0.707568	0.128137	0.403762	0.593891	0.423845	0.00755827	0.0591903	0.137653	0.367335	0.859765	0.07441	0.627438	0.889236	0.267888	0.0854943	0.198678	0.0990224	0.517277	0.924523
ENSG00000067365.15	METTL22	0.148503	0.185683	0.426309	0.307738	0.00711568	0.0660576	0.178408	0.110193	0.342589	0.114912	0.30332	0.499509	0.0887136	0.423028	0.590679	-0.00479549	0.96515	0.994875	0.0670484	0.547404	0.850228	0.109087	0.328523	0.482565	-0.0580638	0.600485	0.941358
ENSG00000067369.14	TP53BP1	-0.00650762	0.918802	0.9657	-0.111078	0.0861832	0.278457	-0.0343819	0.590391	0.799733	-0.0172864	0.78656	0.877024	0.085234	0.184927	0.345703	0.118451	0.0675483	0.616662	0.015465	0.808585	0.94717	-0.00476952	0.940402	0.965014	0.108761	0.0927837	0.782149
ENSG00000067445.21	TRO	0.203991	0.337425	0.590194	-0.112805	0.586575	0.792383	-0.39259	0.0561015	0.23442	0.0980941	0.643308	0.784044	-0.203156	0.328564	0.502096	-0.0228025	0.905646	0.985918	-0.233853	0.286535	0.694755	0.083922	0.68641	0.789343	-0.0452212	0.819744	0.976504
ENSG00000067533.6	RRP15	0.0961143	0.516438	0.739621	0.296719	0.0516381	0.20767	0.237063	0.112778	0.346448	0.0945002	0.521759	0.692008	0.372187	0.0152073	0.0837015	0.138729	0.345783	0.854217	0.148899	0.314525	0.717819	0.475646	0.00251158	0.0353331	0.224252	0.133821	0.821233
ENSG00000067560.12	RHOA	-0.0734796	0.3691	0.617071	-0.212931	0.0114732	0.0883367	-0.0566986	0.487921	0.731749	-0.0595925	0.465546	0.648718	-0.0968586	0.237563	0.407204	-0.102911	0.210083	0.781591	0.0364992	0.654327	0.89915	-0.086916	0.288911	0.442226	0.144148	0.0816141	0.776401
ENSG00000067596.12	DHX8	-0.0260939	0.677591	0.844159	-0.153404	0.0173847	0.111617	-0.00717438	0.908975	0.963694	-0.0780898	0.216449	0.404158	-0.037179	0.55306	0.700045	0.179516	0.00580836	0.249239	-0.00574744	0.926944	0.980851	-0.0839516	0.18467	0.327523	0.167311	0.00992774	0.442867
ENSG00000067601.8	PMS2P4	0.0449661	0.800816	0.911957	-0.0791504	0.652223	0.83192	0.0971427	0.584865	0.796204	-0.0515532	0.772352	0.869497	0.0434439	0.801967	0.879418	0.0438166	0.801959	0.966518	-0.530086	0.00587802	0.195441	-0.27145	0.138392	0.270108	0.0405412	0.820673	0.976607
ENSG00000067606.17	PRKCZ	-0.210412	0.0817739	0.270221	-0.00149703	0.989933	0.996682	0.0369081	0.758289	0.898177	-0.269112	0.0273084	0.110579	-0.214674	0.0757118	0.200709	0.0614634	0.606131	0.932094	-0.168089	0.161356	0.582038	-0.150839	0.21045	0.358236	-0.00571258	0.962006	0.994741
ENSG00000067646.12	ZFY	0.259901	0.51691	0.739957	0.318651	0.446009	0.689478	0.0854337	0.832922	0.931362	0.176348	0.660355	0.796001	0.0544385	0.891537	0.935787	0.136335	0.729015	0.956361	0.186242	0.641234	0.895443	0.27433	0.491731	0.632703	0.238526	0.546647	0.930883
ENSG00000067704.10	IARS2	-0.120623	0.323125	0.576666	-0.253926	0.0408922	0.182799	-0.276344	0.0264882	0.149641	-0.0926083	0.446515	0.631585	0.0545294	0.653478	0.777772	-0.0357334	0.767854	0.960894	-0.0491098	0.685968	0.908936	0.138766	0.256346	0.408288	0.0986132	0.417146	0.905039
ENSG00000067829.19	IDH3G	-0.0795875	0.554926	0.767475	0.0819152	0.542846	0.761402	0.0492387	0.71575	0.876184	-0.117182	0.384975	0.575796	0.0597084	0.657016	0.779709	0.139464	0.302408	0.837298	-0.100043	0.458183	0.805221	-0.155311	0.253885	0.40573	0.0386028	0.775437	0.967122
ENSG00000067836.13	ROGDI	-0.335196	0.123628	0.340618	-0.0275205	0.897743	0.961399	0.045005	0.834294	0.931831	-0.473755	0.0314849	0.120852	-0.368304	0.0915614	0.224433	-0.38492	0.0782194	0.641291	-0.503038	0.0229854	0.330121	-0.463485	0.0361855	0.121065	-0.390399	0.0761494	0.775939
ENSG00000067840.12	PDZD4	-0.240707	0.364296	0.613241	0.371954	0.160072	0.395912	0.403645	0.134637	0.381582	-0.703545	0.0123982	0.0698819	-0.292508	0.280155	0.451599	-0.128536	0.635145	0.938757	-0.37827	0.159968	0.580429	-0.0278617	0.918229	0.95085	-0.164911	0.555725	0.930956
ENSG00000067900.8	ROCK1	-0.0595198	0.643135	0.823549	-0.137902	0.285443	0.545734	-0.312168	0.0180802	0.116885	0.0368391	0.773774	0.870242	0.19599	0.130793	0.279267	-0.00381123	0.976204	0.996686	0.0104267	0.935201	0.983178	0.240933	0.0650492	0.169029	0.0724681	0.571734	0.934048
ENSG00000067955.15	CBFB	-0.0966337	0.32487	0.578719	0.0139383	0.886558	0.955996	0.0543496	0.578808	0.793139	-0.0125565	0.897422	0.94554	0.10223	0.296996	0.469733	0.0676648	0.487812	0.896288	-0.0581264	0.55193	0.853814	0.131981	0.181774	0.324052	0.147429	0.135638	0.821233
ENSG00000067992.15	PDK3	-0.252376	0.0561608	0.219177	-0.249536	0.0583629	0.223316	-0.405418	0.0028218	0.0340422	-0.133402	0.304649	0.501019	-0.0529821	0.681569	0.796627	0.0391143	0.760484	0.960211	-0.211222	0.107412	0.50749	0.140212	0.280764	0.433914	0.0951616	0.460844	0.917426
ENSG00000068001.14	HYAL2	-0.390791	0.00672935	0.0669986	-0.136485	0.328858	0.588875	0.0407173	0.770664	0.904702	-0.579221	0.000116483	0.00527956	-0.169098	0.227471	0.395568	-0.0525117	0.705977	0.953543	-0.336648	0.0180477	0.307498	-0.294379	0.0401466	0.128403	-0.0415343	0.766708	0.965657
ENSG00000068024.16	HDAC4	-0.0936476	0.29433	0.546304	-0.0478332	0.588861	0.793717	0.0385216	0.664479	0.845422	-0.246054	0.00767206	0.0521136	-0.17253	0.0556912	0.167804	-0.0777487	0.380558	0.865411	-0.194456	0.0326665	0.365784	-0.235349	0.0107839	0.0644989	-0.194505	0.0333817	0.663423
ENSG00000068028.17	RASSF1	0.0871984	0.523039	0.744104	0.134882	0.31878	0.579428	0.511321	0.000424998	0.0088943	-0.218182	0.116188	0.272293	-0.0587802	0.663534	0.783421	-0.0133336	0.922021	0.9899	0.0894981	0.51127	0.834734	-0.248207	0.0753679	0.184663	0.106315	0.440676	0.911973
ENSG00000068078.18	FGFR3	-0.172994	0.308644	0.561062	0.102046	0.543441	0.762055	0.585436	0.00105299	0.0172627	-0.263481	0.122736	0.281898	-0.386341	0.0254496	0.109047	-0.135964	0.420483	0.87671	-0.0555205	0.741596	0.927598	-0.268208	0.116136	0.241622	-0.0526853	0.754361	0.963875
ENSG00000068079.8	IFI35	-0.217929	0.2769	0.528853	0.203631	0.307247	0.568017	1.28743	3.59346e-08	7.31992e-06	-0.506165	0.0143701	0.075681	-0.170659	0.394515	0.564612	-0.163065	0.416848	0.876098	-0.192872	0.334385	0.729928	-0.367126	0.0749325	0.184029	-0.0613057	0.761289	0.965025
ENSG00000068097.15	HEATR6	-0.0876377	0.320001	0.573993	-0.253491	0.00559367	0.0573343	-0.143352	0.107865	0.337677	0.0242153	0.781383	0.874081	0.0232778	0.789619	0.870413	0.00491476	0.954941	0.994561	-0.0584449	0.505094	0.831822	0.000254457	0.997691	0.9984	-0.116232	0.190765	0.856424
ENSG00000068120.15	COASY	-0.105808	0.270804	0.522529	-0.0897159	0.348101	0.606637	-0.16483	0.0884386	0.303396	-0.210974	0.0309662	0.11972	-0.143501	0.136111	0.285461	0.0477058	0.616327	0.935048	-0.0418553	0.661126	0.902294	-0.199115	0.0410054	0.129513	0.0367504	0.699732	0.956102
ENSG00000068137.15	PLEKHH3	0.057408	0.73929	0.87919	0.0603896	0.72457	0.872279	0.100956	0.558218	0.778763	-0.214288	0.217263	0.405019	-0.414151	0.0192096	0.0938087	-0.250182	0.149343	0.737545	-0.0148314	0.931355	0.981592	-0.295297	0.0909597	0.206612	-0.204927	0.236876	0.873436
ENSG00000068305.17	MEF2A	-0.0337659	0.76781	0.895186	-0.176033	0.127016	0.347319	-0.197237	0.0876777	0.30195	0.198146	0.0866372	0.225956	0.214488	0.0635086	0.180999	0.136172	0.231968	0.796275	0.0375779	0.742099	0.927598	0.171648	0.136313	0.267429	0.0733549	0.518947	0.92523
ENSG00000068308.13	OTUD5	-0.120816	0.242083	0.492189	-0.133042	0.197339	0.445466	-0.0508652	0.620469	0.819615	-0.190485	0.0677387	0.193934	-0.280587	0.00825498	0.0620419	-0.0708597	0.489723	0.896288	-0.153444	0.138993	0.553707	-0.243394	0.0210967	0.0902211	-0.0459662	0.654547	0.947847
ENSG00000068323.17	TFE3	-0.12609	0.276854	0.528822	-0.0802324	0.485896	0.721375	-0.0481459	0.6761	0.853298	-0.285482	0.0161854	0.0810736	-0.18574	0.110742	0.252549	0.0518167	0.652028	0.94272	-0.110499	0.339388	0.732991	-0.30063	0.0116532	0.0667695	-0.124452	0.282931	0.883891
ENSG00000068354.16	TBC1D25	-0.0608419	0.610598	0.804563	-0.155322	0.19223	0.439203	-0.165312	0.169792	0.431404	-0.196974	0.103722	0.253048	-0.349854	0.00461014	0.0479397	0.0263394	0.823271	0.971297	-0.0437349	0.713677	0.919685	-0.245335	0.043636	0.13431	0.0730119	0.539291	0.928926
ENSG00000068366.20	ACSL4	-0.136716	0.407481	0.651685	-0.150328	0.363453	0.619635	-0.16714	0.312195	0.590371	-0.0153458	0.925462	0.960373	0.187741	0.256893	0.427531	-0.0760829	0.643123	0.941063	-0.0751376	0.647624	0.897279	0.282354	0.0912292	0.207039	0.131488	0.424659	0.909024
ENSG00000068383.19	INPP5A	-0.242215	0.0105451	0.0859618	-0.234477	0.0136594	0.0978066	-0.148436	0.114467	0.349697	-0.309007	0.00136575	0.0199537	-0.24503	0.010017	0.0685273	0.115535	0.210023	0.781591	-0.205827	0.0280167	0.348803	-0.0872276	0.347261	0.500582	0.17793	0.0577349	0.736923
ENSG00000068394.11	GPKOW	-0.0311758	0.838654	0.929297	-0.0803495	0.599075	0.79924	0.219842	0.154995	0.411447	-0.348604	0.027235	0.110423	-0.164387	0.284208	0.455933	-0.0584032	0.702372	0.953004	-0.146461	0.34173	0.734165	-0.254245	0.104129	0.224745	-0.0541882	0.725335	0.959013
ENSG00000068400.13	GRIPAP1	0.0795271	0.409887	0.653598	0.0471067	0.623676	0.814442	0.114681	0.236018	0.513783	-0.0608179	0.527865	0.69677	-0.19469	0.0469551	0.151133	-0.0995662	0.302414	0.837298	0.0424584	0.659078	0.901395	-0.25458	0.0105535	0.0639209	-0.177201	0.0704008	0.764488
ENSG00000068438.15	FTSJ1	0.119821	0.152702	0.38315	0.183001	0.030678	0.153581	0.225233	0.00874525	0.0725238	0.0656499	0.429539	0.61668	0.117227	0.160166	0.315877	0.0982942	0.237915	0.79885	0.0630972	0.447851	0.799704	-0.0342219	0.680486	0.78518	0.16754	0.0477258	0.712326
ENSG00000068489.13	PRR11	0.398371	0.331954	0.584952	0.447226	0.358589	0.615949	0.622591	0.155303	0.41195	0.515917	0.20178	0.387065	0.415445	0.38881	0.559793	0.247085	0.572826	0.922631	0.458929	0.259634	0.670538	0.62744	0.205235	0.352018	0.72935	0.0973511	0.78311
ENSG00000068615.19	REEP1	0.235172	0.307205	0.559808	0.559881	0.0162364	0.107285	0.201063	0.369919	0.641878	0.294291	0.199929	0.384916	0.500734	0.0297388	0.11862	-0.146372	0.510768	0.904452	0.408373	0.0790776	0.459156	0.527897	0.0241317	0.0965813	0.0273606	0.903339	0.986868
ENSG00000068650.18	ATP11A	-0.31657	0.0046825	0.0548106	-0.169574	0.118795	0.334512	-0.123452	0.254187	0.53347	-0.269193	0.0149086	0.0773123	-0.104594	0.331649	0.505201	0.0313429	0.769938	0.960899	-0.230347	0.0357667	0.3739	-0.121877	0.260235	0.412255	-0.0436467	0.685061	0.95252
ENSG00000068654.16	POLR1A	-0.119796	0.192281	0.434842	-0.0291902	0.748496	0.885918	0.151563	0.101358	0.327	-0.201432	0.0308511	0.119533	-0.109049	0.234231	0.403403	0.110062	0.230194	0.796275	-0.106368	0.245936	0.661253	-0.138061	0.134809	0.265247	0.056192	0.539131	0.928926
ENSG00000068697.7	LAPTM4A	-0.090907	0.35323	0.60267	-0.24977	0.0129782	0.0949836	-0.282199	0.00541774	0.0531635	-0.115001	0.241251	0.431384	-0.318065	0.00190111	0.0331936	-0.0739272	0.448356	0.883424	0.0262527	0.787639	0.942267	-0.135448	0.16838	0.307	0.139372	0.156215	0.83639
ENSG00000068724.17	TTC7A	-0.394417	0.0011246	0.0239834	-0.243543	0.0368352	0.172469	-0.0766673	0.503594	0.741439	-0.48408	9.57122e-05	0.00475129	-0.311581	0.00842202	0.0624941	-0.106908	0.350313	0.856467	-0.328711	0.00572966	0.193997	-0.42636	0.000493054	0.020145	-0.108554	0.34519	0.891784
ENSG00000068745.15	IP6K2	0.218094	0.00215279	0.0358665	0.143954	0.0373289	0.173907	0.0325204	0.631536	0.826433	0.119475	0.0821518	0.217981	0.0313854	0.642856	0.770088	0.0545057	0.421598	0.87671	0.151425	0.0290271	0.353046	-0.00598137	0.929636	0.958295	0.0152462	0.821975	0.976607
ENSG00000068784.13	SRBD1	-0.134203	0.283758	0.536173	0.139241	0.273997	0.533863	0.0159438	0.899346	0.95929	-0.011333	0.926988	0.961156	0.294651	0.0225939	0.102564	0.0380434	0.760566	0.960211	-0.0020472	0.986816	0.99734	0.308595	0.018234	0.083753	0.0862026	0.494809	0.922761
ENSG00000068796.18	KIF2A	-0.0125805	0.940419	0.975478	-0.054159	0.74758	0.885351	-0.283885	0.0948366	0.31456	0.202277	0.231238	0.419963	0.445988	0.0101672	0.0689913	0.113197	0.49714	0.899483	0.0715695	0.67051	0.904438	0.402081	0.0200884	0.0879346	0.184017	0.272646	0.880927
ENSG00000068878.15	PSME4	-0.0869567	0.469504	0.704474	-0.0240885	0.840838	0.935425	-0.0877505	0.465011	0.715545	0.051049	0.669994	0.802761	0.303484	0.014115	0.0807818	0.0594611	0.619246	0.935086	-0.0710663	0.553887	0.855003	0.285088	0.0208327	0.0896543	0.119956	0.318607	0.888753
ENSG00000068885.15	IFT80	0.276437	0.242273	0.492293	0.13463	0.565632	0.778392	-0.071304	0.757899	0.898177	0.566379	0.0185356	0.0879249	0.652654	0.00701687	0.0571212	0.0351443	0.878464	0.980052	0.196855	0.402737	0.772436	0.54478	0.0235133	0.0952027	0.0428717	0.852799	0.980892
ENSG00000068903.20	SIRT2	-0.0213568	0.820736	0.921041	0.00939567	0.920359	0.970399	-0.0975653	0.304097	0.583059	-0.134171	0.158796	0.332174	-0.0908601	0.336109	0.509491	0.0418701	0.656554	0.94272	-0.0406158	0.666674	0.903441	-0.158666	0.0972343	0.215002	0.0203047	0.829733	0.976607
ENSG00000068912.14	ERLEC1	-0.0553609	0.675174	0.842696	-0.0413353	0.754807	0.890136	-0.0727958	0.580704	0.794007	0.0254783	0.846566	0.915042	0.351523	0.0100387	0.06861	-0.0516694	0.693838	0.950533	0.0357329	0.786332	0.942154	0.383535	0.00536047	0.0474991	0.0600392	0.648225	0.947289
ENSG00000068971.14	PPP2R5B	0.0769663	0.385797	0.632529	0.0925709	0.295178	0.556273	0.0331682	0.707345	0.871736	-0.0140334	0.873864	0.932367	-0.11512	0.195037	0.357218	0.0357035	0.684904	0.947665	0.0710632	0.422594	0.783835	-0.134609	0.132683	0.262816	-0.0439217	0.619743	0.945364
ENSG00000069011.16	PITX1	-0.411358	0.0266321	0.144379	-0.337717	0.065086	0.237261	0.160393	0.375614	0.646836	-0.505349	0.00707635	0.049745	-0.500574	0.00748907	0.0588304	-0.173239	0.337804	0.85192	-0.396119	0.0322873	0.36376	-0.561935	0.00304904	0.0379962	-0.14867	0.41195	0.903993
ENSG00000069020.18	MAST4	-0.0581974	0.351608	0.60135	0.00696158	0.910889	0.966518	0.225801	0.00064001	0.0120796	-0.101174	0.108316	0.260388	0.0678638	0.27773	0.448917	0.129759	0.0409452	0.537107	-0.0688508	0.271181	0.681403	0.0225799	0.717244	0.811116	0.0439921	0.481333	0.920431
ENSG00000069122.19	ADGRF5	-0.0101431	0.950087	0.979255	-0.112676	0.484291	0.719716	-0.231184	0.156836	0.413971	0.224834	0.16836	0.345452	0.104145	0.511646	0.666524	0.2939	0.0644712	0.60951	0.0930447	0.567027	0.861445	0.285873	0.0765414	0.186107	0.211312	0.186208	0.856424
ENSG00000069188.17	SDK2	-0.390433	0.0933692	0.29232	-0.0672502	0.774973	0.900743	-0.291316	0.240158	0.518718	-0.62988	0.00848321	0.0555784	-0.127368	0.588699	0.727059	-0.0667936	0.781281	0.963433	-0.266464	0.245729	0.661253	-0.0839955	0.723054	0.816227	-0.268012	0.279513	0.883891
ENSG00000069248.12	NUP133	0.0193497	0.870036	0.944209	-0.0976505	0.410335	0.660547	-0.19085	0.110449	0.343038	0.0716912	0.544225	0.709017	0.103473	0.381976	0.553443	-0.0175586	0.880973	0.980814	0.0523682	0.657785	0.900519	0.151898	0.202829	0.349154	0.088173	0.454672	0.914632
ENSG00000069275.13	NUCKS1	-0.0100335	0.931267	0.972096	-0.178839	0.128166	0.349481	-0.173271	0.140152	0.389711	0.0759984	0.514021	0.687184	0.0828428	0.476407	0.637503	0.00598984	0.958785	0.994777	0.0987545	0.397301	0.76858	0.0800457	0.491847	0.632771	0.113257	0.33123	0.889267
ENSG00000069329.18	VPS35	0.0682155	0.647599	0.826409	0.0120076	0.935772	0.976751	-0.0749513	0.615186	0.817054	0.102799	0.49074	0.669403	0.306851	0.0437762	0.145363	0.0382297	0.797035	0.96516	0.122357	0.41296	0.780104	0.291515	0.055175	0.153262	0.209243	0.163764	0.841199
ENSG00000069345.12	DNAJA2	-0.0730779	0.396446	0.64126	-0.206683	0.0192492	0.117876	-0.276037	0.00221782	0.0286474	-0.0668239	0.437434	0.62392	-0.0352367	0.681159	0.796273	-0.0714202	0.405717	0.873545	-0.00953178	0.911538	0.97812	0.00768031	0.928707	0.95762	0.0560039	0.514455	0.92429
ENSG00000069399.15	BCL3	0.0343638	0.796537	0.910313	0.389948	0.00489044	0.0527265	0.321437	0.0188254	0.119793	0.112154	0.40066	0.591246	0.284032	0.0366766	0.132204	0.361215	0.00862242	0.29527	0.0525465	0.693352	0.911474	-0.0673987	0.613851	0.733113	-0.0319545	0.810426	0.973943
ENSG00000069424.15	KCNAB2	-0.0180934	0.888305	0.951556	-0.0380863	0.762235	0.893196	0.0541541	0.669775	0.848567	0.042231	0.741833	0.849358	-0.218164	0.0879412	0.219167	-0.263097	0.0426421	0.546029	-0.168915	0.19539	0.616909	-0.465621	0.000629717	0.0214723	-0.295581	0.0255423	0.611089
ENSG00000069431.11	ABCC9	0.0308861	0.834315	0.926962	-0.332237	0.0295811	0.149996	-0.00466432	0.975151	0.991195	0.0208427	0.887468	0.939361	-0.032445	0.825677	0.893215	-0.144241	0.335442	0.851524	0.116536	0.430088	0.788828	0.161904	0.276882	0.430317	0.0174371	0.907151	0.987145
ENSG00000069493.15	CLEC2D	0.188903	0.26698	0.518227	0.632003	0.000534765	0.0135001	-0.118454	0.481527	0.72769	0.481904	0.00573806	0.0439075	0.7406	6.70315e-05	0.00667378	0.0715246	0.666172	0.945561	0.165536	0.329534	0.726397	0.936496	1.43608e-06	0.000987149	0.0294529	0.860349	0.983103
ENSG00000069509.6	FUNDC1	-0.147863	0.251138	0.501258	-0.0643712	0.617161	0.810297	-0.278903	0.0355432	0.179876	-0.0200748	0.874516	0.932444	0.104294	0.415852	0.584539	-0.0150729	0.905573	0.985918	0.073877	0.561095	0.858847	0.0822102	0.525531	0.661494	0.116649	0.364013	0.895122
ENSG00000069535.14	MAOB	-0.201181	0.415565	0.658236	-0.823852	0.00257247	0.0361446	-0.720514	0.0126304	0.092686	-0.0841086	0.729181	0.841687	0.0979929	0.685792	0.799475	-0.528052	0.0498414	0.569864	0.385658	0.10643	0.506076	-0.0803056	0.748475	0.835294	-0.0822788	0.754882	0.963969
ENSG00000069667.16	RORA	-0.0743725	0.655118	0.831806	0.0709871	0.667721	0.841091	-0.134661	0.411548	0.675537	0.275367	0.0988051	0.245551	0.433955	0.0105905	0.0705848	0.0108864	0.946398	0.993755	-0.0423992	0.798555	0.944799	0.447413	0.00889788	0.0583166	0.0860055	0.597994	0.940953
ENSG00000069696.7	DRD4	0.101855	0.748326	0.883828	0.266786	0.371636	0.626647	-0.219467	0.471397	0.719809	0.29632	0.341335	0.535552	-0.957288	0.00475679	0.0484168	-0.802117	0.0118006	0.338397	-0.0205384	0.94886	0.9873	-0.667135	0.0463455	0.138692	-1.19167	0.000781307	0.129405
ENSG00000069702.11	TGFBR3	-0.155217	0.37539	0.623609	-0.435277	0.0129819	0.0949836	-0.224242	0.189981	0.461022	0.041066	0.81093	0.893237	-0.0775375	0.642379	0.769805	0.239025	0.150344	0.737545	0.0915946	0.593779	0.873927	-0.201595	0.239324	0.390472	0.29153	0.0845745	0.776401
ENSG00000069764.10	PLA2G10	-0.0566486	0.782438	0.902212	-0.293819	0.178751	0.419634	-0.232758	0.289257	0.569452	-0.328646	0.116812	0.273179	-0.161588	0.450793	0.615625	-0.0958642	0.65255	0.94272	-0.417709	0.0505484	0.409403	-0.0647088	0.764948	0.845888	-0.217405	0.323434	0.888753
ENSG00000069812.11	HES2	-0.0130327	0.935475	0.974002	0.114385	0.477029	0.71335	0.35506	0.0322184	0.169479	-0.385997	0.0211131	0.0946538	-0.195212	0.230421	0.399162	-0.163646	0.31707	0.847144	-0.0587	0.715858	0.920599	-0.380289	0.0245628	0.0975139	-0.223584	0.180133	0.851035
ENSG00000069849.11	ATP1B3	-0.211186	0.0677322	0.243577	-0.260317	0.0254253	0.137332	-0.494495	6.61699e-05	0.00230386	-0.149169	0.192251	0.375194	0.037233	0.742305	0.8386	0.222003	0.0533932	0.582834	-0.0201258	0.85907	0.962963	0.240737	0.0377662	0.124035	0.272695	0.0189479	0.561276
ENSG00000069869.16	NEDD4	-0.0415634	0.808824	0.916261	0.347452	0.0499957	0.2042	0.0514026	0.766561	0.902657	0.198859	0.244944	0.435091	0.511008	0.00457865	0.0478956	0.325317	0.0608391	0.599121	-0.13157	0.44533	0.798914	0.526387	0.00384047	0.041356	0.225132	0.195816	0.859329
ENSG00000069943.10	PIGB	0.442854	0.0487418	0.202968	0.389551	0.079842	0.266973	-0.0952202	0.659415	0.84261	0.609198	0.00728157	0.0506253	0.619466	0.00611682	0.0542011	0.0545187	0.797637	0.96516	0.355265	0.111696	0.513973	0.513744	0.0230816	0.0943144	-0.100045	0.644357	0.947266
ENSG00000069956.12	MAPK6	-0.0308301	0.820505	0.920915	0.0231762	0.864379	0.945472	-0.112323	0.40913	0.674276	0.103051	0.448457	0.633675	0.324575	0.019945	0.0956707	0.180278	0.18615	0.766946	0.13461	0.323368	0.721755	0.320664	0.0215794	0.0911675	0.228365	0.0962648	0.782149
ENSG00000069966.18	GNB5	-0.201069	0.0386441	0.179319	-0.162911	0.0899921	0.285302	-0.0522841	0.584446	0.796149	-0.250393	0.0108244	0.0646107	-0.111182	0.242421	0.412198	0.0568714	0.548775	0.916122	-0.161035	0.0944834	0.489744	-0.201318	0.0385996	0.125681	0.0286852	0.763769	0.965025
ENSG00000069974.16	RAB27A	-0.25472	0.0557977	0.218618	-0.0781638	0.548727	0.765936	-0.26477	0.0449258	0.206852	-0.190169	0.147973	0.317828	0.301658	0.0226196	0.102609	0.0235868	0.853259	0.97511	-0.0294146	0.820625	0.950717	0.211894	0.107785	0.229939	0.0413287	0.747782	0.962199
ENSG00000069998.12	HDHD5	-0.048454	0.727079	0.871983	-0.00148025	0.991489	0.99689	0.0334896	0.809366	0.922911	-0.298594	0.03596	0.130751	-0.207496	0.140013	0.290043	-0.339952	0.0173154	0.398063	-0.0889121	0.522416	0.840666	-0.341955	0.0179471	0.0830154	-0.144336	0.302303	0.886695
ENSG00000070010.19	UFD1	-0.0815579	0.339772	0.592037	-0.0386726	0.649258	0.829975	-0.130106	0.132421	0.378023	-0.00829143	0.922129	0.958192	-0.154498	0.0737997	0.19796	-0.0575619	0.499194	0.900219	-0.080725	0.34427	0.736766	-0.0728434	0.394889	0.546096	-0.0752229	0.380674	0.898813
ENSG00000070018.9	LRP6	-0.0136334	0.872328	0.944689	-0.086919	0.307965	0.568878	-0.166203	0.0541215	0.22924	0.0347102	0.682215	0.811217	0.0715943	0.399365	0.56898	0.00654772	0.938067	0.99271	0.0073469	0.93093	0.981436	0.164527	0.0569594	0.156018	0.0257578	0.760637	0.965025
ENSG00000070019.5	GUCY2C	-0.711606	0.0463257	0.197236	0.889509	0.0108593	0.085533	0.0350611	0.912254	0.964961	0.415167	0.184136	0.365305	0.39523	0.26394	0.434705	0.318383	0.296748	0.835513	0.111737	0.726223	0.923583	0.781507	0.0290332	0.106275	-0.169011	0.608209	0.942212
ENSG00000070047.13	PHRF1	-0.0913343	0.519749	0.741938	0.0403661	0.774749	0.900743	0.260577	0.0700273	0.263932	-0.319271	0.0279194	0.112222	-0.186902	0.189555	0.35073	-0.0524033	0.710646	0.954096	-0.114257	0.420746	0.783578	-0.333728	0.0219389	0.0919588	-0.0375735	0.790661	0.968605
ENSG00000070061.15	ELP1	-0.0518879	0.49928	0.72789	-0.128258	0.0987406	0.301413	-0.122032	0.115393	0.35188	0.0584314	0.44636	0.631467	0.0522306	0.495706	0.654028	0.0354895	0.642096	0.940743	-0.00594145	0.938147	0.984441	0.104961	0.174803	0.315272	0.0413253	0.58945	0.938852
ENSG00000070081.17	NUCB2	-0.0813253	0.649869	0.828203	-0.283613	0.116868	0.331494	-0.446043	0.0152363	0.104946	0.066527	0.709488	0.828898	0.283434	0.116642	0.260027	-0.158046	0.375776	0.863972	0.00718583	0.967943	0.991861	0.159859	0.372561	0.526392	-0.0812035	0.648259	0.947289
ENSG00000070087.14	PFN2	-0.148322	0.191948	0.434499	-0.0116577	0.917646	0.969276	-0.128025	0.258912	0.539182	0.00453898	0.967805	0.983003	-0.0171799	0.878872	0.927894	-0.230766	0.0446299	0.550552	-0.0483141	0.668024	0.903581	0.0206952	0.854634	0.908132	-0.106869	0.345304	0.891784
ENSG00000070159.14	PTPN3	-0.0764261	0.283923	0.536255	-0.1582	0.0293865	0.149394	-0.192246	0.00886238	0.073221	0.0187782	0.791062	0.880097	0.0400164	0.572617	0.715398	0.03597	0.611705	0.933683	-0.0363225	0.60881	0.880793	0.0561645	0.429541	0.578579	0.0350786	0.620841	0.945364
ENSG00000070182.21	SPTB	0.687901	0.0298811	0.154388	0.529256	0.0808453	0.268521	0.510296	0.118623	0.356431	0.446635	0.158147	0.331169	0.20459	0.502538	0.659361	0.0378862	0.908131	0.986929	0.496135	0.117198	0.521201	0.394971	0.202746	0.349112	-0.109876	0.750506	0.962893
ENSG00000070190.13	DAPP1	0.142591	0.191272	0.433982	0.0783789	0.469349	0.707899	0.19682	0.0722829	0.268722	0.198111	0.0711521	0.199627	0.264931	0.0170913	0.0881783	-0.035991	0.738139	0.956385	0.0934248	0.389237	0.76367	0.212669	0.0539422	0.151188	-0.0403026	0.709189	0.95714
ENSG00000070214.16	SLC44A1	-0.375142	0.000658534	0.0172132	-0.369624	0.000790111	0.0170094	-0.277328	0.00973399	0.0781277	-0.201316	0.0557468	0.171429	-0.0278266	0.787826	0.869139	-0.0834718	0.419738	0.87671	-0.168444	0.107588	0.50749	0.0199964	0.846995	0.903047	0.0830987	0.422567	0.907668
ENSG00000070269.14	TMEM260	0.0460085	0.709265	0.863595	0.0350144	0.777764	0.902182	-0.141216	0.259082	0.539389	0.238217	0.0566318	0.173189	0.208419	0.0962343	0.231343	-0.0604649	0.624226	0.936632	0.0231635	0.850872	0.961256	0.179933	0.152276	0.287694	-0.0105227	0.932405	0.990681
ENSG00000070366.14	SMG6	-0.170099	0.0447366	0.193749	-0.222117	0.00958546	0.079269	-0.0324261	0.696836	0.866494	-0.238324	0.00577071	0.0440396	-0.184668	0.0294326	0.117862	0.0388904	0.639029	0.939537	-0.160509	0.0575046	0.422626	-0.275424	0.0016467	0.0297047	0.0318678	0.701603	0.956907
ENSG00000070367.16	EXOC5	0.126526	0.545828	0.76011	0.175392	0.404238	0.65535	0.0317296	0.879127	0.951442	0.276969	0.188112	0.370043	0.616612	0.00478593	0.0485655	0.168652	0.418842	0.87656	0.111046	0.59573	0.874728	0.639795	0.00356793	0.040596	0.297546	0.157601	0.836501
ENSG00000070371.16	CLTCL1	0.040903	0.72235	0.869667	0.231521	0.0475114	0.198814	0.206307	0.0777382	0.27963	-0.00436483	0.96971	0.983797	0.00918853	0.936198	0.963454	-0.00588365	0.959088	0.994778	-0.0211507	0.854135	0.96175	-0.0565063	0.626375	0.743311	0.0349739	0.762513	0.965025
ENSG00000070404.10	FSTL3	-0.0510792	0.815107	0.918557	0.501285	0.0245154	0.134884	0.757824	0.00111251	0.0179073	-0.287751	0.192258	0.375194	-0.278851	0.207011	0.371772	-0.247939	0.265247	0.817774	-0.0305012	0.888637	0.971876	-0.317023	0.155403	0.291527	-0.146047	0.512145	0.92429
ENSG00000070413.20	DGCR2	-0.219927	0.0775259	0.262747	-0.185725	0.133423	0.358216	-0.124017	0.313943	0.591568	-0.474226	0.000308513	0.00928264	-0.34232	0.00709809	0.0574516	-0.1432	0.245072	0.804944	-0.202769	0.102537	0.501066	-0.365452	0.0043138	0.0432548	-0.0159586	0.896319	0.986046
ENSG00000070423.18	RNF126	-0.0464509	0.778581	0.900368	0.110884	0.500374	0.732377	0.211527	0.202818	0.475191	-0.271694	0.10447	0.254142	-0.27508	0.0999066	0.237084	-0.0493485	0.764254	0.960211	-0.0550663	0.738511	0.926754	-0.238231	0.154238	0.290063	-0.126354	0.446165	0.912485
ENSG00000070444.15	MNT	0.0625599	0.674659	0.842538	0.154666	0.299305	0.56008	0.384507	0.0124623	0.0919879	-0.0393997	0.79108	0.880097	-0.03348	0.821647	0.890541	0.0137225	0.926509	0.991427	-0.0102968	0.944815	0.985716	-0.199316	0.186379	0.329477	-0.103848	0.489479	0.921619
ENSG00000070476.15	ZXDC	-0.11495	0.220513	0.469083	0.023278	0.802635	0.915259	0.041046	0.660062	0.843083	-0.133825	0.154534	0.32671	-0.129526	0.168654	0.32555	-0.0983374	0.293392	0.835484	-0.178413	0.0599701	0.42813	-0.150184	0.112923	0.237225	-0.157999	0.0958884	0.782149
ENSG00000070495.14	JMJD6	-0.00523049	0.961257	0.984136	0.049835	0.642016	0.825558	0.118753	0.271828	0.552579	-0.141618	0.19255	0.375424	-0.233017	0.0341917	0.127246	0.0514064	0.630631	0.938068	-0.0504941	0.639269	0.894794	-0.0848051	0.433541	0.581709	-0.00152387	0.988728	0.9983
ENSG00000070501.12	POLB	0.0845354	0.508812	0.734174	0.159867	0.2161	0.469616	-0.086444	0.499391	0.738502	0.0484658	0.703864	0.825265	0.322812	0.0143073	0.0813193	0.106211	0.402484	0.872603	0.0824287	0.519269	0.839316	0.351448	0.0083487	0.0569689	0.129806	0.309799	0.888256
ENSG00000070526.15	ST6GALNAC1	-0.0455131	0.714963	0.866639	-0.108791	0.384059	0.637677	-0.0256136	0.837313	0.932979	-0.0768405	0.537951	0.704052	-0.00739902	0.95264	0.972096	0.142546	0.255377	0.813846	-0.00755197	0.951637	0.987826	-0.122082	0.329584	0.483829	0.0378474	0.761455	0.965025
ENSG00000070540.13	WIPI1	-0.334128	0.00284367	0.0420333	-0.273453	0.0132296	0.0960883	-0.206177	0.058941	0.240127	-0.286903	0.00939176	0.059101	-0.279177	0.0114614	0.0733396	-0.316373	0.00458779	0.220937	-0.303439	0.00627256	0.200867	-0.385025	0.000732015	0.0229423	-0.258735	0.0191531	0.561341
ENSG00000070610.14	GBA2	0.111618	0.197055	0.440636	0.19497	0.0265883	0.140846	0.113234	0.19086	0.462209	-0.00627579	0.941649	0.96865	-0.021394	0.803034	0.880023	-0.0154977	0.85657	0.976026	0.0191953	0.823036	0.952017	-0.00241135	0.977591	0.986461	-0.0389161	0.650792	0.947686
ENSG00000070614.15	NDST1	-0.107799	0.304901	0.557674	-0.0845337	0.419514	0.667142	-0.0248286	0.812533	0.924421	-0.31374	0.00406266	0.0360407	-0.277925	0.0101889	0.0690771	0.0599764	0.566373	0.92046	-0.140104	0.183764	0.60681	-0.200719	0.0596703	0.159988	-0.000950839	0.992744	0.99849
ENSG00000070669.17	ASNS	0.224564	0.335094	0.587918	-0.215161	0.34758	0.60634	0.177053	0.408939	0.674151	0.085451	0.713444	0.830999	-0.269571	0.239665	0.40943	-0.561514	0.012929	0.348747	0.0202386	0.931333	0.981592	0.0232843	0.918961	0.95133	-0.569377	0.0140089	0.521313
ENSG00000070718.12	AP3M2	0.0963899	0.36028	0.609768	-0.0697113	0.504905	0.735557	-0.00291985	0.977596	0.992321	0.189207	0.0749557	0.206076	0.0661168	0.525815	0.677708	-0.0241595	0.815354	0.969193	0.188113	0.0768647	0.456022	0.120765	0.251076	0.402603	-0.0492179	0.636808	0.945364
ENSG00000070729.14	CNGB1	-0.0369974	0.934578	0.973812	0.746067	0.0432094	0.188749	0.974141	0.0120754	0.0898784	0.316422	0.462134	0.645996	-0.687042	0.0947284	0.228873	-0.121959	0.762781	0.960211	-0.207102	0.648574	0.89734	-0.500042	0.229395	0.379301	-0.276004	0.520604	0.925573
ENSG00000070731.11	ST6GALNAC2	-0.017675	0.904731	0.959274	0.168355	0.252051	0.508985	0.0398631	0.786019	0.912168	-0.187673	0.207927	0.394696	-0.204393	0.167314	0.324046	-0.103191	0.482139	0.894939	-0.158021	0.288095	0.69617	-0.268822	0.07308	0.181187	-0.261231	0.0816796	0.776401
ENSG00000070756.16	PABPC1	-0.0874214	0.245714	0.494993	-0.27884	0.000471713	0.0125333	-0.172976	0.0243088	0.141618	-0.0473934	0.527078	0.696094	-0.123665	0.1028	0.241332	-0.121946	0.107554	0.683646	0.0221507	0.767212	0.936417	-0.0373455	0.617899	0.736458	0.0366	0.624954	0.945364
ENSG00000070759.17	TESK2	-0.191103	0.141471	0.367564	-0.16296	0.206709	0.457398	-0.311213	0.0198373	0.123665	-0.258412	0.0485508	0.157933	-0.1976	0.126388	0.273152	-0.0972154	0.445202	0.881584	-0.220152	0.0911918	0.482851	-0.170476	0.192138	0.336736	-0.099322	0.442612	0.911973
ENSG00000070761.8	CFAP20	-0.18706	0.0839649	0.27417	-0.0902046	0.398699	0.650332	0.0686906	0.519949	0.753252	-0.111522	0.296652	0.492793	0.0644182	0.544305	0.692819	0.09259	0.383901	0.865411	-0.14429	0.179106	0.602407	-0.122374	0.256242	0.408197	0.0971687	0.364296	0.895307
ENSG00000070770.9	CSNK2A2	-0.187471	0.0231348	0.13373	-0.224007	0.00748097	0.0683944	-0.289996	0.000729493	0.0133189	-0.117835	0.145849	0.315157	0.0261832	0.744401	0.839941	0.0256774	0.748302	0.958817	-0.112592	0.164592	0.586355	-0.00428698	0.957674	0.975278	-0.0480616	0.551451	0.930956
ENSG00000070778.13	PTPN21	0.0240329	0.773671	0.898199	0.0921598	0.270787	0.530346	0.165107	0.0517001	0.223392	0.119412	0.156277	0.328769	0.100541	0.229732	0.398446	0.173233	0.0409	0.537107	0.00412107	0.960624	0.990691	-0.0246006	0.768579	0.848867	0.0303298	0.716425	0.958439
ENSG00000070785.17	EIF2B3	0.158513	0.198332	0.442285	-0.0526738	0.666989	0.84053	0.112374	0.358592	0.630833	-0.0795313	0.517516	0.689768	-0.0611629	0.616755	0.749872	-0.102991	0.398264	0.872116	0.0642725	0.599773	0.876888	-0.0190915	0.876763	0.922465	0.042394	0.728915	0.959689
ENSG00000070808.16	CAMK2A	0.335734	0.382144	0.629324	1.30121	0.000967596	0.0194861	2.37474	9.05233e-06	0.000527715	0.482259	0.206926	0.393724	0.523638	0.183109	0.343283	0.784001	0.160464	0.745159	0.31244	0.41622	0.781461	0.75943	0.0581694	0.157723	0.985324	0.0814995	0.776401
ENSG00000070814.22	TCOF1	-0.0389581	0.726455	0.871589	-0.020807	0.851465	0.940706	0.128926	0.25095	0.530076	-0.108235	0.332699	0.52752	-0.105924	0.342902	0.516129	0.0700122	0.529668	0.910189	-0.00282777	0.979689	0.994767	-0.202799	0.0742088	0.182835	0.0620891	0.578996	0.935354
ENSG00000070831.17	CDC42	0.0814392	0.508196	0.73405	0.00937316	0.939152	0.977945	-0.0986946	0.422746	0.684004	0.134742	0.275089	0.469879	0.209405	0.0929241	0.226396	0.0307281	0.802044	0.966518	0.131471	0.286977	0.695163	0.296498	0.0190274	0.0855629	0.169468	0.171101	0.847083
ENSG00000070882.13	OSBPL3	0.260073	0.0149056	0.103754	0.216728	0.0406303	0.182107	0.0191017	0.853545	0.940578	0.35467	0.00117425	0.0184978	0.364976	0.000875481	0.0234971	0.231215	0.0286418	0.474248	0.218927	0.0386591	0.38402	0.421748	0.000161795	0.0140555	0.139286	0.182051	0.854001
ENSG00000070950.10	RAD18	0.277746	0.101748	0.305498	-0.0417616	0.805663	0.916548	-0.207797	0.220886	0.495541	0.32562	0.0551195	0.170177	0.449731	0.00912932	0.0657681	0.165724	0.315036	0.84579	0.112821	0.503127	0.830516	0.484631	0.00562769	0.0488174	0.183176	0.273523	0.880927
ENSG00000070961.15	ATP2B1	0.0636417	0.667532	0.839305	0.0167394	0.91037	0.966313	-0.166674	0.263526	0.544192	0.0710711	0.630812	0.774386	0.350152	0.0215087	0.0995794	0.012713	0.931101	0.991726	0.0566315	0.701989	0.915359	0.317123	0.0371183	0.122797	0.114753	0.438174	0.911973
ENSG00000071051.14	NCK2	-0.465068	0.000263076	0.0100479	-0.406541	0.00114636	0.0216819	-0.429759	0.000664871	0.0123769	-0.556322	2.09825e-05	0.00205443	-0.351809	0.0043118	0.0467648	0.137268	0.246891	0.80571	-0.381454	0.00218625	0.12783	-0.358072	0.00381885	0.0412921	0.0249565	0.832754	0.97691
ENSG00000071054.16	MAP4K4	-0.146545	0.034689	0.168013	-0.0910816	0.182977	0.425862	-0.126712	0.0665542	0.256686	-0.166716	0.0169468	0.0833558	-0.0155513	0.818473	0.888622	-0.0737664	0.279203	0.825223	-0.0630289	0.354445	0.741851	-0.0445643	0.512173	0.650382	-0.116154	0.091755	0.782149
ENSG00000071073.13	MGAT4A	0.00168639	0.989814	0.99577	-0.135542	0.308881	0.569992	-0.215363	0.1073	0.336547	0.0436936	0.740689	0.848787	0.246465	0.0657811	0.184867	-0.0677492	0.605291	0.932094	0.135311	0.307834	0.714334	0.371428	0.00679732	0.0520807	-0.00413353	0.974934	0.99687
ENSG00000071082.11	RPL31	-0.351104	0.0263166	0.143238	-0.499409	0.00204268	0.0309761	-0.262188	0.0934278	0.311931	-0.313398	0.0459095	0.152733	-0.458603	0.0043461	0.0468885	-0.102939	0.503592	0.901756	-0.274628	0.0789911	0.459156	-0.548734	0.000808329	0.0238123	-0.152737	0.32337	0.888753
ENSG00000071127.17	WDR1	-0.235411	0.0222699	0.130945	-0.128605	0.202762	0.452278	-0.0110866	0.911904	0.964706	-0.391268	0.000272716	0.00863047	-0.241481	0.0191588	0.0937957	-0.0539341	0.590733	0.927885	-0.162499	0.10946	0.51142	-0.275889	0.00799477	0.0557809	-0.0181503	0.8563	0.982426
ENSG00000071189.21	SNX13	-0.000990061	0.995666	0.998391	0.0232077	0.898766	0.9616	-0.264777	0.149746	0.403437	0.217833	0.234197	0.423428	0.451207	0.0162969	0.086312	0.13294	0.463317	0.888257	0.101163	0.579135	0.867095	0.458559	0.0148768	0.0759133	0.166376	0.360594	0.894389
ENSG00000071205.12	ARHGAP10	-0.389074	0.029929	0.154591	0.0937329	0.588435	0.793626	0.310466	0.0841385	0.294468	-0.155083	0.367153	0.559783	-0.0600139	0.729605	0.82986	0.354744	0.0446342	0.550552	-0.0978932	0.568356	0.861774	0.0760012	0.665813	0.774526	0.286332	0.111484	0.806749
ENSG00000071242.12	RPS6KA2	-0.307017	0.00330621	0.045955	-0.287637	0.00554773	0.0569622	-0.0793423	0.427726	0.687231	-0.357243	0.000752752	0.0145955	-0.289774	0.00521399	0.0503411	-0.0872178	0.38272	0.865411	-0.2723	0.00852433	0.22447	-0.37619	0.000420152	0.0195383	-0.110589	0.270709	0.880349
ENSG00000071243.16	ING3	0.229559	0.20925	0.456073	-0.0120417	0.946916	0.981831	-0.188611	0.300559	0.579587	0.363842	0.0476481	0.156162	0.250364	0.167123	0.32396	0.151427	0.396546	0.871477	0.133508	0.46305	0.807933	0.263586	0.149509	0.28417	0.0774412	0.667448	0.949777
ENSG00000071246.11	VASH1	-0.268717	0.248731	0.498475	-0.367235	0.108381	0.318528	-0.519399	0.034857	0.177531	-0.292763	0.208235	0.39507	-0.780935	0.00128282	0.0273847	-0.0750636	0.744302	0.95773	-0.156513	0.496026	0.825406	-0.436867	0.0620528	0.163984	-0.116367	0.621089	0.945364
ENSG00000071282.12	LMCD1	0.144557	0.262489	0.51333	-0.169438	0.169458	0.407592	-0.6586	2.83132e-06	0.000210826	0.243589	0.0596846	0.179034	-0.261932	0.0360239	0.130671	0.0224521	0.851351	0.97511	0.161989	0.208595	0.627855	-0.310645	0.0152223	0.0768138	0.0559714	0.644677	0.947266
ENSG00000071462.12	BUD23	-0.0153914	0.863125	0.941582	-0.0231438	0.795302	0.911135	0.172058	0.0584793	0.239575	-0.114576	0.203027	0.388244	-0.176009	0.0530292	0.162564	-0.20055	0.0283735	0.473654	0.00367019	0.967184	0.991585	-0.12883	0.154187	0.290044	-0.0779148	0.385535	0.900871
ENSG00000071537.14	SEL1L	-0.0572469	0.5913	0.793384	-0.09778	0.359491	0.616657	-0.154941	0.149032	0.402501	-0.00105632	0.992064	0.995963	0.130799	0.221121	0.388337	-0.031046	0.769496	0.960894	-0.0195663	0.854058	0.961725	0.117023	0.273896	0.427062	0.0445355	0.674897	0.951437
ENSG00000071539.14	TRIP13	0.266643	0.103466	0.308121	0.181694	0.267481	0.527403	0.424607	0.0103644	0.0814177	0.340544	0.0386426	0.137212	0.44824	0.00735742	0.0584963	0.234844	0.145593	0.733115	0.0319196	0.844384	0.96018	0.211744	0.200759	0.346905	0.233751	0.152549	0.833238
ENSG00000071553.17	ATP6AP1	-0.235102	0.0835705	0.273506	-0.0144951	0.913482	0.968032	0.00729182	0.956524	0.983364	-0.304942	0.0262112	0.107763	-0.292734	0.032463	0.12389	0.0188705	0.887667	0.982387	-0.163738	0.223996	0.64382	-0.307031	0.0254076	0.0989081	0.001274	0.992402	0.99843
ENSG00000071564.17	TCF3	-0.0366715	0.790221	0.906794	0.137403	0.319817	0.580446	0.073375	0.595297	0.803088	-0.265183	0.0589501	0.177703	-0.0801477	0.560988	0.705569	0.0920638	0.504333	0.901756	-0.139128	0.315003	0.717819	-0.158918	0.252708	0.404305	0.0703135	0.610626	0.943292
ENSG00000071575.11	TRIB2	-0.00191788	0.980224	0.992659	0.0449292	0.560895	0.775183	-0.0236946	0.758448	0.898177	0.106038	0.173658	0.352287	0.0353624	0.646678	0.773048	0.0177483	0.817125	0.969775	0.0997265	0.200358	0.620543	0.0659572	0.395237	0.546493	0.00779684	0.919321	0.988981
ENSG00000071626.17	DAZAP1	0.154213	0.183063	0.423034	0.206405	0.0763064	0.260308	0.177765	0.125603	0.367613	-0.00356517	0.975204	0.987068	-0.13526	0.241435	0.411257	-0.0861628	0.453391	0.885117	0.0597423	0.602996	0.877653	-0.111722	0.332734	0.48709	-0.131134	0.256463	0.878655
ENSG00000071655.18	MBD3	-0.116944	0.49594	0.725526	-0.0796229	0.640539	0.824854	0.0342898	0.841157	0.93449	-0.389943	0.0266174	0.108915	-0.318511	0.0669268	0.186666	-0.14227	0.405607	0.873545	-0.261527	0.131348	0.542094	-0.410016	0.0203021	0.0884878	-0.188997	0.273151	0.880927
ENSG00000071794.16	HLTF	-0.0634398	0.739348	0.8792	-0.139332	0.469226	0.707898	-0.27549	0.153747	0.409718	0.175682	0.355143	0.549007	0.502458	0.0105676	0.0705503	0.165642	0.380892	0.865411	0.0797157	0.674768	0.904776	0.384035	0.0491876	0.143514	0.169318	0.373562	0.897481
ENSG00000071859.15	FAM50A	-0.190281	0.24153	0.491491	-0.0788186	0.624151	0.814642	0.0463052	0.774694	0.905838	-0.399234	0.0164032	0.0817283	-0.370234	0.0252713	0.108702	-0.0585452	0.716526	0.955706	-0.217133	0.181965	0.606048	-0.454832	0.00690713	0.0522889	-0.0735599	0.650016	0.947411
ENSG00000071889.16	FAM3A	-0.288699	0.0959461	0.29665	-0.0643113	0.705217	0.861505	0.081017	0.635787	0.82931	-0.354602	0.041824	0.144147	-0.365956	0.0359513	0.130597	-0.12369	0.469388	0.890308	-0.262548	0.128179	0.537042	-0.412481	0.0194673	0.0865746	-0.14786	0.390469	0.901562
ENSG00000071894.17	CPSF1	0.055754	0.695335	0.855261	0.102862	0.469497	0.707905	0.162755	0.255399	0.534945	-0.115494	0.417776	0.606473	-0.18152	0.204887	0.369005	-0.00318542	0.982102	0.996686	-0.0417294	0.769309	0.937797	-0.243097	0.0923155	0.208487	-0.0681309	0.632392	0.945364
ENSG00000071967.12	CYBRD1	0.00638595	0.967072	0.986727	-0.373944	0.0165681	0.108387	-0.455541	0.00399913	0.0431887	0.0895109	0.561514	0.721987	-0.0217259	0.885282	0.931926	0.17829	0.236842	0.798274	0.00823677	0.957516	0.989369	0.0595793	0.693362	0.794286	0.260601	0.087331	0.779787
ENSG00000071994.11	PDCD2	-0.0273841	0.803519	0.913697	-0.047221	0.668464	0.841307	-0.0360668	0.742664	0.88923	-0.0289794	0.791962	0.880498	0.165809	0.135469	0.284892	-0.0195819	0.857785	0.97621	0.0334911	0.760573	0.933919	0.221666	0.0486934	0.142518	-0.0472904	0.667096	0.949714
ENSG00000072041.17	SLC6A15	-0.197029	0.652593	0.829896	-0.210633	0.627729	0.816965	0.0555692	0.899495	0.95931	-0.0166809	0.969476	0.983668	-0.520359	0.245316	0.415075	-0.335319	0.451932	0.884779	0.18246	0.663726	0.902715	0.042968	0.92208	0.95339	-0.363301	0.443167	0.911973
ENSG00000072042.13	RDH11	-0.255984	0.00862026	0.0770001	-0.233281	0.0166554	0.108717	-0.179518	0.0623192	0.247312	-0.135091	0.15404	0.326113	0.114904	0.225726	0.393694	-0.108314	0.253088	0.811752	-0.0904144	0.337235	0.732155	0.038918	0.680885	0.785378	-0.10175	0.284434	0.883891
ENSG00000072062.14	PRKACA	-0.290738	0.0102672	0.0847281	-0.245405	0.0287774	0.147824	-0.124722	0.260285	0.540453	-0.323009	0.00462919	0.038734	-0.253152	0.0242766	0.106466	0.118926	0.28033	0.82635	-0.191087	0.0850939	0.471555	-0.229952	0.0403743	0.128648	-0.0169633	0.877457	0.983992
ENSG00000072071.16	ADGRL1	-0.173449	0.180746	0.419868	-0.190263	0.141323	0.369127	-0.143472	0.266333	0.546973	-0.213807	0.100049	0.247222	-0.312386	0.0178122	0.0902684	-0.0236629	0.853191	0.97511	-0.134354	0.297371	0.704353	-0.313062	0.0177744	0.082742	-0.0791316	0.537495	0.928553
ENSG00000072110.13	ACTN1	-0.0644856	0.592818	0.794358	0.0187564	0.876122	0.950862	0.200195	0.101796	0.327623	-0.267717	0.0301511	0.117799	-0.107479	0.373951	0.545849	0.189926	0.119663	0.704755	-0.0215623	0.857866	0.962622	-0.182782	0.134065	0.264577	0.0800078	0.508413	0.92429
ENSG00000072121.16	ZFYVE26	-0.129872	0.130633	0.351748	-0.0599379	0.480256	0.716423	0.147943	0.0856909	0.297418	-0.2048	0.0190544	0.089121	-0.113017	0.185955	0.346639	0.0919935	0.279539	0.825252	-0.115876	0.176136	0.599179	-0.104876	0.220603	0.369907	0.0286719	0.735727	0.960469
ENSG00000072133.11	RPS6KA6	-0.164656	0.382726	0.629365	-0.219606	0.242087	0.498346	-0.34245	0.0690448	0.261831	0.194839	0.296671	0.492793	0.297384	0.111184	0.252972	0.0503265	0.782416	0.963654	-0.045462	0.808003	0.94717	0.327916	0.0815246	0.193152	0.127426	0.487886	0.921619
ENSG00000072134.15	EPN2	-0.0701435	0.462693	0.699228	-0.140615	0.143244	0.372006	-0.183154	0.0594772	0.240872	-0.102829	0.28275	0.47874	-0.123337	0.197554	0.360265	-0.00653511	0.945009	0.993472	-0.10299	0.28248	0.691797	-0.228681	0.0199335	0.0876428	-0.157423	0.103982	0.789915
ENSG00000072135.13	PTPN18	-0.0773289	0.472669	0.706836	-0.190122	0.0806833	0.268268	-0.0614556	0.567881	0.785641	-0.127918	0.236751	0.42652	-0.431777	0.000188535	0.0108834	-0.0539761	0.614826	0.934645	-0.101972	0.344437	0.736855	-0.302177	0.00681209	0.0520807	-0.172283	0.113775	0.809264
ENSG00000072163.19	LIMS2	0.852922	0.0369173	0.174746	0.512034	0.159228	0.39475	1.70657	2.51527e-05	0.00115002	0.637764	0.1175	0.274389	0.261205	0.476631	0.637739	0.641281	0.107278	0.683629	0.659791	0.108816	0.51017	0.498609	0.181674	0.323906	0.456585	0.271608	0.880349
ENSG00000072195.15	SPEG	0.216163	0.30609	0.558884	0.277584	0.178316	0.419003	0.249987	0.229671	0.505995	0.049293	0.814854	0.895723	-0.0934641	0.650052	0.775667	0.0282914	0.890107	0.982956	0.146329	0.486943	0.820804	-0.00692452	0.973256	0.983803	-0.197699	0.343434	0.891784
ENSG00000072201.14	LNX1	-0.363866	0.000784201	0.0191296	-0.365412	0.000771787	0.0168443	-0.206945	0.0499717	0.219734	-0.328097	0.00214958	0.0253687	-0.287241	0.0067718	0.0563162	-0.0242782	0.81256	0.968601	-0.365601	0.000734359	0.081851	-0.299544	0.00519191	0.0467773	-0.0483793	0.639757	0.94576
ENSG00000072210.19	ALDH3A2	-0.295812	0.000823527	0.0195637	-0.436377	3.14565e-06	0.000416024	-0.572607	9.47435e-09	2.66515e-06	-0.158133	0.0623268	0.183829	-0.202342	0.0182304	0.0912652	-0.25185	0.00374495	0.203615	-0.233784	0.00693446	0.210432	-0.192572	0.0243815	0.0972581	-0.176149	0.0383742	0.679338
ENSG00000072274.13	TFRC	0.283416	0.0332658	0.164079	0.272159	0.0411505	0.183326	0.254982	0.0548537	0.231236	0.248446	0.0603804	0.180206	0.294623	0.0275901	0.114029	-0.0679985	0.602272	0.931449	0.217711	0.0988452	0.496478	0.23699	0.0745933	0.183476	0.0983973	0.452138	0.913511
ENSG00000072310.17	SREBF1	-0.103672	0.466145	0.70187	0.124914	0.379343	0.633453	0.173065	0.225475	0.500798	-0.309889	0.0327523	0.123445	-0.15258	0.284106	0.455856	0.0248385	0.860741	0.976822	-0.172088	0.228288	0.648248	-0.175093	0.220248	0.369449	-0.00107256	0.993968	0.998673
ENSG00000072364.13	AFF4	0.0768386	0.524393	0.744943	-0.00106326	0.992959	0.997797	0.0238757	0.842859	0.935172	0.226262	0.0647478	0.188283	0.373552	0.00304176	0.0404397	0.310824	0.0123635	0.345041	0.116669	0.334835	0.730421	0.28906	0.0196678	0.0871382	0.225852	0.0652737	0.749271
ENSG00000072401.15	UBE2D1	-0.265098	0.0752065	0.257946	-0.0600764	0.683418	0.850086	-0.387195	0.010844	0.0840305	-0.0384165	0.791788	0.880421	0.298738	0.0453315	0.148168	0.0679476	0.638974	0.939537	-0.117701	0.421518	0.783578	0.333416	0.0269558	0.101966	0.159387	0.275744	0.881764
ENSG00000072415.9	MPP5	-0.0221219	0.862313	0.941261	0.0226343	0.859203	0.943911	-0.1555	0.225909	0.501385	0.15942	0.213319	0.401066	0.184557	0.151676	0.305803	0.0620677	0.624712	0.936632	0.0402751	0.75184	0.930845	0.33002	0.0123505	0.0688214	0.0835212	0.512188	0.92429
ENSG00000072422.17	RHOBTB1	-0.258112	0.0394704	0.181775	-0.0687979	0.574775	0.784511	-0.123042	0.318246	0.595939	-0.143745	0.241558	0.431673	-0.045924	0.707056	0.81483	-0.0606326	0.617976	0.935048	-0.177039	0.151818	0.567646	0.0480559	0.696314	0.79634	-0.0439585	0.720409	0.958768
ENSG00000072501.18	SMC1A	-0.00876816	0.899524	0.956865	-0.208841	0.00398384	0.0470632	-0.0202147	0.771736	0.904963	-0.0731574	0.294737	0.491007	-0.0845468	0.226644	0.394634	0.132547	0.0608547	0.599121	0.0179484	0.796009	0.943919	-0.17333	0.0156407	0.077728	0.12198	0.0843442	0.776401
ENSG00000072506.13	HSD17B10	-0.155594	0.338009	0.590399	0.00404798	0.979976	0.993998	0.224553	0.17155	0.434191	-0.35242	0.0334342	0.124978	-0.317519	0.0546815	0.16605	-0.145513	0.371868	0.862014	-0.145203	0.369859	0.751335	-0.380932	0.0234261	0.095014	0.0228664	0.888519	0.984971
ENSG00000072518.20	MARK2	-0.228507	0.0262781	0.143117	-0.172791	0.0889223	0.283941	-0.0696939	0.488219	0.731768	-0.261456	0.0115625	0.0671809	-0.24233	0.0186855	0.0925408	-0.00319182	0.974554	0.996207	-0.15226	0.13284	0.544708	-0.315373	0.00271484	0.0364699	-0.0395855	0.693285	0.954864
ENSG00000072571.20	HMMR	0.225334	0.423009	0.664825	-0.241834	0.387289	0.640659	0.539148	0.0605321	0.243457	0.389989	0.161069	0.335182	0.196365	0.464696	0.627065	0.467851	0.0965138	0.673304	0.0448874	0.873586	0.967323	0.24574	0.3707	0.524808	0.66275	0.021706	0.582839
ENSG00000072609.17	CHFR	0.216439	0.0354019	0.170256	0.349573	0.000996681	0.0199894	0.48333	1.42054e-05	0.000742617	0.0633102	0.52969	0.698087	0.0182761	0.855708	0.913546	0.111231	0.271951	0.821117	0.0356557	0.723286	0.92223	0.000658441	0.99479	0.996533	0.0605584	0.549767	0.930956
ENSG00000072682.18	P4HA2	-0.511898	2.70117e-06	0.000455906	-0.278717	0.00570557	0.0580483	-0.145968	0.138222	0.387038	-0.55589	5.39582e-07	0.000125822	-0.392961	0.000168125	0.0103455	-0.347298	0.0007642	0.0736041	-0.309828	0.002248	0.128513	-0.437838	4.0259e-05	0.00801651	-0.192895	0.0523896	0.723478
ENSG00000072736.19	NFATC3	-0.409498	0.0048717	0.0560261	-0.133794	0.340585	0.599448	-0.203339	0.15239	0.407707	-0.171075	0.220514	0.408097	0.109745	0.431115	0.59792	0.223294	0.111815	0.693592	-0.335478	0.0191388	0.313411	0.0328026	0.814826	0.881046	0.10785	0.442183	0.911973
ENSG00000072756.17	TRNT1	0.24085	0.164048	0.398192	0.258939	0.133856	0.359042	0.0509427	0.762423	0.900357	0.404991	0.0206353	0.0933379	0.544005	0.00227459	0.0360498	-0.0219846	0.89554	0.9838	0.270455	0.118188	0.523611	0.516777	0.00382774	0.041356	0.0218391	0.896947	0.986269
ENSG00000072778.20	ACADVL	0.244026	0.0289012	0.151675	0.129246	0.238168	0.494425	0.0675245	0.535813	0.764056	0.048879	0.653733	0.791194	-0.119098	0.276656	0.447874	-0.184746	0.0942419	0.668895	0.152107	0.166585	0.58852	-0.114738	0.294529	0.447922	-0.180304	0.102359	0.789362
ENSG00000072786.13	STK10	-0.161393	0.244093	0.493574	0.0456227	0.739897	0.880799	0.0840618	0.544868	0.770123	-0.424707	0.00323935	0.0319109	-0.0846826	0.538675	0.687774	0.0729717	0.59748	0.930206	-0.19592	0.158429	0.577237	-0.214154	0.126362	0.254939	-0.00581018	0.966617	0.995509
ENSG00000072803.17	FBXW11	-0.171587	0.0309876	0.157693	-0.184355	0.0207511	0.122829	-0.264883	0.00121984	0.0189964	-0.141922	0.0718539	0.200788	0.0256913	0.739983	0.837311	0.0210679	0.784839	0.963714	-0.100722	0.197808	0.617999	0.0737779	0.343575	0.49721	0.0487015	0.529679	0.927078
ENSG00000072818.12	ACAP1	-0.0627794	0.674928	0.842538	0.0620525	0.66958	0.841928	0.116477	0.427662	0.687191	-0.121278	0.419109	0.607853	-0.388924	0.0105686	0.0705503	-0.248716	0.0942957	0.668978	-0.112849	0.452424	0.802905	-0.48459	0.00203413	0.0326054	-0.282991	0.0619789	0.743863
ENSG00000072832.15	CRMP1	-0.0652806	0.659338	0.833972	-0.0546304	0.712259	0.864981	-0.278873	0.0689552	0.261788	-0.26605	0.0780089	0.211549	-0.325754	0.0327705	0.124541	-0.155169	0.298738	0.835567	-0.0758862	0.608219	0.880482	-0.158554	0.29294	0.44655	-0.200831	0.186555	0.856424
ENSG00000072840.13	EVC	-0.141567	0.250985	0.501111	-0.307697	0.0147673	0.101752	-0.0159979	0.896788	0.958326	-0.304774	0.0159017	0.0804603	-0.26756	0.032452	0.12389	-0.00570118	0.962887	0.994778	-0.101728	0.40716	0.7755	-0.370792	0.00394266	0.0416093	-0.0972194	0.432622	0.91114
ENSG00000072849.11	DERL2	0.0355442	0.764037	0.892216	-0.100911	0.392159	0.644818	-0.080891	0.491708	0.733692	0.102253	0.387577	0.578311	0.0771149	0.510813	0.665684	-0.00923103	0.936908	0.99271	0.131235	0.268984	0.680084	0.172848	0.145616	0.279376	0.0284691	0.808192	0.973743
ENSG00000072858.10	SIDT1	0.0292567	0.800128	0.911954	0.0605933	0.599042	0.79924	0.17229	0.138866	0.387645	0.098405	0.39492	0.585475	0.0347465	0.762597	0.852469	-0.0217988	0.849496	0.974771	0.0714643	0.536461	0.848248	0.0843871	0.465702	0.609675	-0.0225526	0.845029	0.979573
ENSG00000072864.15	NDE1	-0.035757	0.713927	0.866226	-0.1536	0.116709	0.331196	-0.032319	0.739492	0.888191	-0.178748	0.0717117	0.200517	-0.19309	0.0500902	0.157269	0.0164214	0.864727	0.977038	-0.0596395	0.541231	0.8486	-0.186187	0.0603153	0.161053	0.0177489	0.855056	0.981723
ENSG00000072952.18	MRVI1	0.229511	0.376865	0.624712	0.418272	0.0942617	0.293431	0.457771	0.0629926	0.248576	0.451737	0.0781025	0.211609	0.482311	0.0535003	0.163469	0.0536424	0.894913	0.983679	0.432103	0.0921937	0.485112	0.327505	0.202641	0.349075	-0.0869193	0.735143	0.960469
ENSG00000072954.7	TMEM38A	-0.494468	3.55183e-05	0.00273676	-0.47048	7.43871e-05	0.0038434	-0.479506	6.96064e-05	0.00239063	-0.546293	6.95574e-06	0.000948228	-0.3879	0.000788406	0.0223889	-0.0825874	0.450195	0.884257	-0.283085	0.0116764	0.261913	-0.300257	0.00816457	0.056381	-0.000258841	0.9981	0.999746
ENSG00000072958.8	AP1M1	-0.303282	0.0169301	0.111966	-0.00775731	0.949595	0.983049	0.00325754	0.978921	0.992852	-0.402504	0.00190835	0.0239856	-0.142794	0.248121	0.418047	0.0377524	0.758504	0.960211	-0.173941	0.161206	0.581972	-0.225791	0.0723733	0.180495	0.00766125	0.950515	0.993162
ENSG00000073008.15	PVR	0.11955	0.332563	0.58502	0.151869	0.216346	0.46998	0.267128	0.0334357	0.173462	-0.00740969	0.951884	0.974001	-0.0628559	0.607382	0.741188	0.216126	0.0816186	0.648901	0.0391424	0.750016	0.929914	-0.200395	0.108258	0.230817	-0.0474656	0.70067	0.956573
ENSG00000073050.12	XRCC1	-0.0839533	0.558576	0.769805	-0.0539782	0.704479	0.861123	0.179368	0.213296	0.486489	-0.277086	0.0580541	0.17614	-0.0847172	0.551834	0.699194	-0.0101144	0.943389	0.992917	-0.021523	0.880272	0.969618	-0.230804	0.11238	0.236616	-0.0151669	0.915885	0.98808
ENSG00000073060.16	SCARB1	-0.412874	0.00588258	0.0622753	0.0245882	0.863705	0.94531	0.00166496	0.990759	0.996551	-0.520607	0.000673577	0.0137245	-0.171547	0.235344	0.404654	-0.104971	0.464701	0.88913	-0.281722	0.0540234	0.415785	-0.21133	0.147964	0.282323	-0.143663	0.321091	0.888753
ENSG00000073067.14	CYP2W1	-0.200848	0.61708	0.808639	0.568705	0.114227	0.328039	0.0430652	0.905264	0.961512	-0.0437651	0.910974	0.952128	-0.80268	0.0510938	0.158958	-0.303353	0.403356	0.872603	0.171329	0.656789	0.900132	-0.601084	0.147719	0.281948	-0.485525	0.213099	0.867163
ENSG00000073111.14	MCM2	-0.00418737	0.982417	0.992981	0.0661207	0.728598	0.874211	0.176253	0.368031	0.639937	-0.294355	0.132625	0.296315	-0.162618	0.398021	0.567934	-0.153738	0.430985	0.879342	-0.0414448	0.828871	0.954243	-0.387061	0.0551904	0.153281	-0.0341476	0.862956	0.983406
ENSG00000073150.14	PANX2	-0.841769	0.000368441	0.0121141	-0.544764	0.0143022	0.0999463	-0.254552	0.23711	0.515196	-0.692404	0.00247268	0.0273538	-0.752038	0.00101835	0.0249616	-0.510671	0.0199686	0.420822	-0.686479	0.0027815	0.141852	-0.759539	0.00104124	0.0258014	-0.509327	0.0216865	0.582839
ENSG00000073169.14	SELENOO	-0.238523	0.224637	0.474156	0.00452131	0.981381	0.994017	0.20255	0.300844	0.579707	-0.422087	0.0343419	0.127014	-0.37135	0.0609457	0.176772	-0.164394	0.399085	0.872603	-0.372756	0.0604103	0.429267	-0.434184	0.0304718	0.109184	-0.195696	0.319223	0.888753
ENSG00000073282.13	TP63	-0.0583624	0.65478	0.831471	-0.0157645	0.904306	0.963089	-0.00886273	0.946694	0.97955	-0.129688	0.322843	0.518856	-0.0521541	0.691186	0.803806	0.114611	0.387019	0.866553	0.101773	0.435495	0.791577	0.134472	0.308504	0.462704	0.166289	0.212764	0.867163
ENSG00000073331.18	ALPK1	-0.0152688	0.874866	0.946071	0.0734257	0.448748	0.692016	0.0393457	0.68381	0.858614	0.119419	0.220542	0.408097	0.0913187	0.346574	0.519891	-0.0459448	0.633786	0.938734	0.0184221	0.849183	0.961033	0.129092	0.186375	0.329477	-0.0677023	0.484727	0.920431
ENSG00000073350.14	LLGL2	-0.0165281	0.900911	0.957593	0.0793458	0.54959	0.76653	0.0919539	0.488838	0.731949	-0.241646	0.0732301	0.203255	-0.231764	0.0849822	0.214639	-0.155344	0.244196	0.804034	-0.12792	0.337263	0.732155	-0.265358	0.0498466	0.144603	-0.0867112	0.513977	0.92429
ENSG00000073417.15	PDE8A	-0.0020057	0.983485	0.993464	-0.0172036	0.858634	0.94373	-0.0968986	0.318074	0.595805	0.184584	0.0605659	0.180486	0.13752	0.157598	0.312899	0.125373	0.195321	0.77317	0.11381	0.242439	0.659231	0.15885	0.104975	0.226019	0.164486	0.0923225	0.782149
ENSG00000073464.12	CLCN4	-0.426978	0.00607931	0.0635244	-0.146333	0.328406	0.588594	-0.30196	0.0511035	0.22196	-0.440199	0.00462844	0.038734	0.00464891	0.974887	0.985284	-0.0817902	0.584188	0.926192	-0.370609	0.0159165	0.294132	-0.161548	0.285115	0.438232	-0.0226448	0.880581	0.983992
ENSG00000073536.18	NLE1	-0.245441	0.185097	0.425612	0.125823	0.500844	0.732703	0.174247	0.353819	0.626846	-0.473029	0.0130529	0.0719962	-0.105799	0.573775	0.716304	-0.253697	0.18111	0.764928	-0.268536	0.147332	0.562253	-0.0985692	0.60635	0.726948	-0.230375	0.232658	0.872949
ENSG00000073578.17	SDHA	0.32888	0.0783254	0.264195	-0.00131731	0.994051	0.998445	0.0188869	0.91478	0.965732	0.591236	0.00181371	0.0232917	0.0482128	0.78175	0.865129	-0.239085	0.178026	0.762858	0.195773	0.292127	0.699889	-0.0613689	0.730862	0.822214	-0.256932	0.158736	0.838487
ENSG00000073584.20	SMARCE1	0.944981	3.61243e-05	0.00276854	0.762129	0.000557881	0.0137891	0.359665	0.0822568	0.29039	1.16474	8.25764e-07	0.000176316	0.977356	1.7207e-05	0.00265168	0.441355	0.0324739	0.493994	0.729009	0.00101978	0.0931578	0.900658	7.03257e-05	0.0100651	0.387657	0.0620998	0.743863
ENSG00000073605.18	GSDMB	0.215194	0.0081466	0.0745349	0.163953	0.0398676	0.180524	0.180964	0.0236604	0.139306	0.185169	0.0215445	0.0957402	-0.0491056	0.53052	0.681394	-0.372778	1.52845e-05	0.0039834	0.208249	0.010265	0.249293	-0.0643823	0.412901	0.563269	-0.254123	0.00200299	0.218362
ENSG00000073614.13	KDM5A	-0.0921786	0.224477	0.473917	-0.165751	0.0314671	0.155368	-0.0766451	0.311007	0.589857	-0.0567947	0.451594	0.63643	-0.00326095	0.965382	0.979139	0.00461997	0.950932	0.99421	-0.0377501	0.616354	0.884901	0.00778672	0.917605	0.950593	0.0572062	0.44816	0.91282
ENSG00000073711.11	PPP2R3A	0.0172504	0.918946	0.9657	-0.100911	0.553057	0.769627	-0.342758	0.0479729	0.214474	0.191424	0.258419	0.450271	0.332866	0.0523409	0.161263	0.0605595	0.717091	0.955706	0.0518671	0.759068	0.933281	0.399938	0.0214574	0.0910447	0.239736	0.157013	0.836501
ENSG00000073712.15	FERMT2	0.119482	0.367018	0.615601	0.0099558	0.939553	0.978159	-0.190857	0.1477	0.401126	0.189869	0.152643	0.324319	0.300574	0.0246688	0.10731	-0.0441757	0.732212	0.956361	0.058702	0.656594	0.900017	0.323139	0.0167264	0.0803625	0.0170573	0.895436	0.985922
ENSG00000073734.10	ABCB11	-0.294786	0.125857	0.344043	0.502076	0.0127981	0.0943259	0.619757	0.00331525	0.0381512	-0.243072	0.200908	0.386129	0.310646	0.118381	0.262572	0.205501	0.314689	0.845243	-0.122855	0.514506	0.835524	0.292493	0.149204	0.283827	0.374337	0.0743863	0.769821
ENSG00000073737.16	DHRS9	-0.0578884	0.6114	0.805115	0.0856948	0.45302	0.695468	0.0215679	0.849973	0.938636	-0.0152933	0.893066	0.942977	0.129271	0.259303	0.430462	-0.141696	0.217165	0.787444	0.0441379	0.698226	0.914153	0.262157	0.0249658	0.0981347	-0.0168498	0.882445	0.983998
ENSG00000073756.12	PTGS2	0.818348	0.00269542	0.0409325	0.441178	0.0856852	0.277607	1.30851	5.09567e-06	0.0003311	1.04307	0.000188621	0.00711452	0.868674	0.00113363	0.0261933	0.507287	0.0528388	0.580595	0.857394	0.00170953	0.118477	0.569216	0.0288185	0.106059	0.335201	0.198745	0.859749
ENSG00000073792.16	IGF2BP2	0.00380973	0.962176	0.984728	-0.0492822	0.539416	0.758573	-0.0231851	0.772642	0.905357	0.138656	0.0886214	0.2291	0.0568216	0.479106	0.640036	0.167972	0.0399084	0.533008	0.0286544	0.721352	0.92182	0.0241305	0.763711	0.845007	-0.0273004	0.733766	0.960392
ENSG00000073803.14	MAP3K13	-0.0646191	0.562094	0.772503	0.0629146	0.571319	0.782106	0.165139	0.140151	0.389711	0.064622	0.560786	0.72139	0.096318	0.386565	0.557773	0.104212	0.347275	0.855136	0.00676855	0.951398	0.987826	0.220746	0.0514357	0.147232	0.0454078	0.682565	0.95252
ENSG00000073849.15	ST6GAL1	-0.371499	0.000530792	0.0149714	-0.477812	1.6846e-05	0.00139507	-0.520931	3.98751e-06	0.00027313	-0.265398	0.0107564	0.0644657	-0.289171	0.00570344	0.0525612	-0.00563487	0.955247	0.994633	-0.248672	0.0164233	0.298738	-0.303509	0.00386016	0.0413852	-0.0404331	0.687669	0.953259
ENSG00000073910.22	FRY	-0.174489	0.0406121	0.184446	-0.189807	0.02597	0.139003	-0.200276	0.0196655	0.122975	-0.115609	0.168802	0.34604	-0.0618094	0.457109	0.620766	-0.117249	0.162048	0.746367	-0.062487	0.45386	0.803529	-0.0666595	0.424829	0.574368	-0.0118665	0.886771	0.984883
ENSG00000073921.18	PICALM	-0.0662677	0.675676	0.843026	-0.104101	0.511009	0.739847	-0.197751	0.214965	0.488645	0.149077	0.347106	0.54113	0.224458	0.159131	0.31472	0.216365	0.173554	0.758362	0.0612386	0.698487	0.914332	0.261337	0.102912	0.222796	0.151049	0.340736	0.891784
ENSG00000073969.18	NSF	-0.137982	0.190637	0.433136	-0.125075	0.23616	0.492263	-0.191188	0.0733423	0.271351	-0.0681929	0.514128	0.687184	0.0858159	0.413366	0.582003	0.102269	0.3294	0.850008	-0.0518951	0.619368	0.886693	0.156867	0.138975	0.27065	0.157148	0.137631	0.821233
ENSG00000074047.21	GLI2	0.18054	0.434342	0.675092	0.0625146	0.79277	0.909867	0.365775	0.150809	0.404885	0.0281343	0.902938	0.947983	-0.129987	0.587862	0.726607	0.2351	0.349738	0.856467	-0.221758	0.347183	0.738258	-0.00709412	0.976665	0.986012	0.0803453	0.757428	0.964743
ENSG00000074054.18	CLASP1	-0.0762736	0.347177	0.598313	-0.022816	0.777605	0.902112	0.0166005	0.837522	0.932979	0.0215917	0.789032	0.878933	0.110825	0.173586	0.331319	0.196774	0.0178744	0.403016	0.0523244	0.517536	0.838447	0.0629824	0.437295	0.585373	0.111418	0.172548	0.847083
ENSG00000074071.15	MRPS34	-0.43032	0.0275086	0.147246	-0.197408	0.301519	0.562409	-0.164878	0.390499	0.658546	-0.563194	0.00458169	0.03855	-0.24196	0.206909	0.371703	-0.0794095	0.675115	0.946849	-0.366337	0.0578482	0.422871	-0.312989	0.107436	0.229487	-0.244239	0.206336	0.864273
ENSG00000074181.9	NOTCH3	-0.160019	0.307784	0.560246	-0.157917	0.312697	0.574198	-0.0154668	0.921004	0.969012	-0.311856	0.0499203	0.160906	-0.26456	0.094021	0.227753	0.043498	0.779873	0.963395	-0.0549059	0.724501	0.922928	-0.206619	0.188861	0.332736	0.123193	0.430205	0.91093
ENSG00000074201.9	CLNS1A	-0.0205668	0.819146	0.920364	-0.12511	0.169165	0.407138	-0.195469	0.0337267	0.174289	-0.0362263	0.68709	0.814439	0.0781252	0.385988	0.557327	-0.186488	0.0416776	0.54071	0.0189171	0.833322	0.95642	0.0212588	0.813765	0.880436	-0.0221599	0.805162	0.973348
ENSG00000074219.14	TEAD2	0.0359479	0.789159	0.906373	0.14555	0.275056	0.534783	0.0425786	0.750463	0.893772	0.0148128	0.912082	0.952736	0.0445799	0.736774	0.834907	0.187003	0.160731	0.745159	0.00339223	0.979905	0.994894	-0.116567	0.385026	0.537024	0.053514	0.687519	0.953259
ENSG00000074266.21	EED	0.0244618	0.845228	0.932375	-0.031609	0.800504	0.914788	-0.0658278	0.598112	0.804596	0.182742	0.146901	0.316329	0.112913	0.366785	0.538996	-0.221381	0.0794822	0.643777	0.148876	0.236539	0.65455	0.146726	0.24504	0.396222	-0.0039002	0.975028	0.99687
ENSG00000074276.10	CDHR2	-0.283959	0.282965	0.535305	-0.146553	0.554613	0.770644	-0.267837	0.280488	0.561245	-0.30472	0.246594	0.43697	-0.440852	0.0835673	0.212571	-0.191362	0.427403	0.878111	-0.178734	0.492438	0.82416	-0.443147	0.0897992	0.205159	-0.475472	0.0637188	0.745542
ENSG00000074319.13	TSG101	-0.120947	0.205334	0.451325	-0.0685249	0.471196	0.708888	-0.0711622	0.45554	0.708165	-0.0203189	0.829745	0.905409	0.195417	0.0430553	0.144161	0.227697	0.0191867	0.413156	-0.0227547	0.809855	0.947594	0.169181	0.0793412	0.190088	0.298691	0.00265322	0.250108
ENSG00000074356.17	NCBP3	0.301135	0.000125027	0.00624148	0.137994	0.0613727	0.229617	0.119425	0.103947	0.330904	0.338558	2.2377e-05	0.00209823	0.153583	0.0380531	0.134551	0.0260556	0.718954	0.955799	0.22115	0.00358456	0.154563	0.179976	0.0160547	0.0786621	-0.00841713	0.907618	0.987145
ENSG00000074370.18	ATP2A3	-0.492751	0.00424593	0.0526936	-0.0883105	0.598144	0.798698	-0.1104	0.524634	0.755961	-0.732545	5.27773e-05	0.00341358	-0.577096	0.00133059	0.0278074	-0.159068	0.354555	0.857242	-0.537763	0.00191868	0.12151	-0.347329	0.0468324	0.139556	-0.112594	0.518618	0.925186
ENSG00000074410.14	CA12	-0.257054	0.14745	0.375772	-0.295588	0.103511	0.310182	0.116338	0.522062	0.75434	-0.346322	0.0528281	0.166026	-0.124049	0.485416	0.645255	-0.250707	0.173372	0.758362	-0.113575	0.515508	0.836613	-0.193599	0.284132	0.437441	-0.207437	0.263418	0.879498
ENSG00000074416.14	MGLL	-0.546995	0.00219003	0.0362728	-0.343787	0.0450618	0.193703	-0.514382	0.00375078	0.0414927	-0.640286	0.00042073	0.0107189	-0.453778	0.00921275	0.0661006	-0.486969	0.00548803	0.241938	-0.323163	0.060173	0.428439	-0.537438	0.00256452	0.0356959	-0.561448	0.0017733	0.216734
ENSG00000074527.13	NTN4	-0.0944597	0.105565	0.311182	0.0350091	0.54417	0.762499	-0.0557055	0.336164	0.611967	-0.191477	0.00159546	0.0218711	0.00130537	0.98192	0.988783	-0.0636993	0.271451	0.821117	-0.0610605	0.291508	0.698972	0.036081	0.532405	0.666946	-0.0116507	0.839849	0.978425
ENSG00000074582.15	BCS1L	0.379894	0.000203095	0.00838987	0.390721	0.000150251	0.00603797	0.313417	0.00186946	0.0255047	0.15999	0.0974935	0.243498	0.106184	0.270653	0.441871	-0.0326401	0.733344	0.956385	0.245823	0.012413	0.267772	0.138593	0.154272	0.290063	0.0290968	0.762638	0.965025
ENSG00000074590.13	NUAK1	-0.0477664	0.634552	0.817791	-0.194687	0.056131	0.218196	-0.196155	0.0568141	0.236019	-0.250677	0.0155896	0.0795278	-0.19408	0.0566354	0.169485	-0.0525448	0.600194	0.931131	-0.100951	0.316881	0.718128	-0.239207	0.0207591	0.0894366	-0.00407184	0.967758	0.995509
ENSG00000074603.19	DPP8	0.0659881	0.660301	0.834476	0.0521736	0.728469	0.874211	-0.0724467	0.629235	0.82487	0.171843	0.254044	0.445229	0.325716	0.0338253	0.126788	0.117583	0.432087	0.879342	0.0891581	0.552625	0.854069	0.400208	0.0101087	0.0625073	0.179706	0.233106	0.872949
ENSG00000074621.14	SLC24A1	-0.086612	0.384638	0.631424	-0.0647029	0.512287	0.740757	0.0298308	0.763111	0.90087	-0.00251892	0.97968	0.989362	-0.197733	0.0494105	0.156199	-0.0183731	0.851997	0.97511	-0.104369	0.295476	0.70221	-0.226242	0.026473	0.100951	-0.00657768	0.947149	0.992788
ENSG00000074657.13	ZNF532	-0.0486988	0.67313	0.841875	0.000661193	0.995399	0.998533	0.106532	0.356534	0.629239	0.106038	0.358512	0.551613	0.0795992	0.488576	0.647755	0.160878	0.164318	0.747251	0.0295856	0.797261	0.944452	0.112253	0.331462	0.485977	-0.0230908	0.841221	0.978737
ENSG00000074660.16	SCARF1	0.32325	0.0946587	0.294305	0.449622	0.0194739	0.118719	0.669635	0.000806793	0.0143698	0.0238526	0.901108	0.947067	-0.084775	0.654843	0.778375	-0.174487	0.361616	0.858622	0.0688655	0.719999	0.921641	-0.186345	0.334703	0.4888	-0.282142	0.151539	0.832973
ENSG00000074695.6	LMAN1	-0.0599688	0.618982	0.809113	-0.176385	0.146418	0.376881	-0.207689	0.0884598	0.303403	0.149852	0.215809	0.403843	0.167226	0.167532	0.324233	-0.0419518	0.726369	0.956361	0.0839671	0.485942	0.820436	0.190675	0.117066	0.242818	0.123313	0.306286	0.887078
ENSG00000074696.13	HACD3	-0.130455	0.15781	0.390087	-0.165335	0.0751826	0.258654	-0.144924	0.11744	0.354924	-0.00783595	0.931574	0.963319	0.119298	0.194868	0.356983	0.136655	0.137911	0.724594	-0.0467909	0.608874	0.880793	0.14382	0.120185	0.246763	0.184303	0.0477738	0.712326
ENSG00000074706.13	IPCEF1	0.168344	0.465027	0.700902	-0.22644	0.333382	0.592896	0.33944	0.144754	0.397234	0.408341	0.074234	0.204854	-0.183601	0.427768	0.595095	0.109646	0.633033	0.938519	0.0328879	0.886812	0.971876	0.113251	0.625798	0.742826	0.286815	0.220814	0.871465
ENSG00000074755.15	ZZEF1	0.0789316	0.264726	0.515493	0.00304339	0.965451	0.989359	-0.00852919	0.903518	0.96094	0.0354019	0.615037	0.763443	-0.0867698	0.220426	0.38773	0.0820892	0.245752	0.805156	0.00411192	0.953376	0.988302	-0.0568359	0.420846	0.570371	0.0437176	0.535143	0.928034
ENSG00000074800.16	ENO1	-0.191526	0.0421417	0.187647	-0.0716856	0.43816	0.682426	0.00620569	0.946341	0.97955	-0.336583	0.000605103	0.0130299	-0.210522	0.0260656	0.110563	0.00589367	0.949025	0.994053	-0.100292	0.279598	0.68858	-0.200673	0.0335874	0.11585	0.0734872	0.426983	0.909972
ENSG00000074842.8	MYDGF	-0.278354	0.138997	0.36461	0.0369753	0.841951	0.936194	0.261632	0.164834	0.423791	-0.620953	0.00161036	0.0219099	-0.379707	0.0459721	0.149336	-0.267854	0.155772	0.741586	-0.34607	0.0672811	0.44075	-0.394322	0.0396168	0.127282	-0.144412	0.442357	0.911973
ENSG00000074855.11	ANO8	-0.0283824	0.876816	0.946746	0.107621	0.556375	0.771887	0.146161	0.427377	0.686982	-0.145787	0.426309	0.613584	-0.294415	0.112798	0.255529	-0.20776	0.259439	0.815068	-0.0530686	0.7716	0.938712	-0.326018	0.0810851	0.192533	-0.240317	0.195084	0.858953
ENSG00000074935.14	TUBE1	0.100563	0.534429	0.751865	0.0194624	0.903731	0.962843	-0.140828	0.378973	0.64955	0.314801	0.0543912	0.168876	0.34111	0.0370798	0.13278	-0.0133074	0.932975	0.992472	-0.0179963	0.911527	0.97812	0.385042	0.0199018	0.0876189	-0.0425234	0.789615	0.96843
ENSG00000074964.17	ARHGEF10L	-0.155912	0.27144	0.523127	0.0432134	0.758224	0.890828	0.115295	0.413745	0.676759	-0.209647	0.140519	0.307252	-0.198833	0.161156	0.316877	-0.136474	0.333096	0.851524	-0.12359	0.381408	0.758231	-0.250917	0.0793768	0.190123	-0.131151	0.352833	0.893242
ENSG00000074966.11	TXK	-0.299478	0.480725	0.71394	-0.245992	0.606463	0.80417	0.067248	0.899702	0.959416	0.0334619	0.934101	0.964187	-0.0950099	0.83676	0.900764	0.230019	0.645503	0.941565	-0.499657	0.247488	0.662517	0.540079	0.23696	0.387721	0.506215	0.315772	0.888753
ENSG00000075073.15	TACR2	0.368288	0.421345	0.663151	-0.11496	0.771107	0.898791	0.153932	0.705159	0.870672	0.394948	0.382587	0.573887	-0.518807	0.206167	0.370622	-0.317612	0.442813	0.881584	0.840331	0.0559065	0.419998	-0.694835	0.11395	0.238706	-0.138818	0.742863	0.96156
ENSG00000075089.9	ACTR6	0.210493	0.293422	0.545419	0.352381	0.0801933	0.267593	0.0781983	0.690643	0.862245	0.278464	0.164772	0.340337	0.476936	0.019262	0.0939097	-0.117241	0.550296	0.916387	0.222279	0.267078	0.678465	0.495632	0.0156673	0.0777835	0.110559	0.574049	0.934301
ENSG00000075131.10	TIPIN	-0.0858231	0.65791	0.833178	-0.0485539	0.80386	0.915965	0.186452	0.3477	0.621635	0.0670574	0.72506	0.838893	0.0978153	0.612545	0.746033	0.211915	0.275895	0.822878	0.0105679	0.955919	0.988665	0.105465	0.593172	0.716675	0.258472	0.196145	0.859329
ENSG00000075142.14	SRI	-0.0456948	0.62459	0.812379	-0.0388592	0.678395	0.846605	-0.111803	0.235041	0.512763	0.120421	0.199608	0.384502	0.263759	0.00657172	0.0555732	0.0934138	0.318118	0.847261	0.00725952	0.937908	0.984421	0.225139	0.0194077	0.0864769	0.0961599	0.30559	0.887078
ENSG00000075151.20	EIF4G3	-0.229315	0.0146439	0.10282	-0.279399	0.00332164	0.0419275	-0.326509	0.000731932	0.0133189	-0.0503776	0.580226	0.737803	0.0951993	0.29726	0.470025	0.165075	0.0737009	0.632459	-0.0984073	0.282336	0.691681	-0.00797017	0.930148	0.958655	0.0441371	0.627702	0.945364
ENSG00000075188.9	NUP37	-0.167636	0.217778	0.465724	0.0883068	0.517408	0.744129	-0.0112735	0.93316	0.97411	0.0403211	0.762526	0.863216	0.229269	0.0942183	0.228075	-0.0795205	0.551099	0.916387	0.0132972	0.920809	0.980017	0.272115	0.0508679	0.146273	0.0483742	0.719129	0.958768
ENSG00000075213.11	SEMA3A	-0.0535113	0.750569	0.885499	-0.112181	0.507815	0.738028	-0.306335	0.075512	0.275638	0.145487	0.387507	0.578311	0.223669	0.187949	0.348706	0.0731276	0.663785	0.944977	0.129829	0.440694	0.795597	0.306171	0.0744677	0.183319	0.123872	0.463722	0.917426
ENSG00000075223.14	SEMA3C	0.038287	0.760173	0.890696	0.0655822	0.601152	0.800602	0.108967	0.385976	0.655072	0.156889	0.213269	0.401056	0.255813	0.0452098	0.147906	0.07908	0.527589	0.909256	0.116195	0.355474	0.741984	0.294021	0.0224731	0.0932907	0.0832108	0.507631	0.92429
ENSG00000075234.17	TTC38	0.00762938	0.945572	0.977394	0.0753182	0.499194	0.731859	0.23804	0.0378544	0.186608	-0.191706	0.0913886	0.233505	-0.262138	0.0222925	0.101743	0.0572107	0.609231	0.93331	-0.04752	0.670939	0.904438	-0.0807416	0.471997	0.615416	0.199626	0.0800672	0.776401
ENSG00000075239.14	ACAT1	-0.120027	0.352987	0.602604	0.0414569	0.748924	0.886226	-0.0044476	0.972367	0.989792	0.00720993	0.955053	0.97595	0.183657	0.157854	0.313234	-0.0270246	0.831819	0.971797	-0.209511	0.108598	0.50942	0.101583	0.436855	0.585036	0.0691013	0.590473	0.939069
ENSG00000075240.17	GRAMD4	-0.110276	0.404093	0.648672	0.0723009	0.583188	0.789922	-0.0162646	0.902115	0.960439	-0.309105	0.0224464	0.0983668	-0.297667	0.0278847	0.114737	-0.168028	0.206209	0.780055	-0.104861	0.426786	0.787349	-0.237003	0.0782265	0.188514	-0.134375	0.312554	0.888753
ENSG00000075275.17	CELSR1	-0.219439	0.0686709	0.245518	-0.231376	0.0549502	0.215796	-0.159859	0.18061	0.448287	-0.358088	0.00380991	0.0348178	-0.337627	0.00608822	0.0541126	-0.139126	0.242684	0.803004	-0.280373	0.0213181	0.321123	-0.413524	0.00097299	0.0255092	-0.16057	0.178676	0.851035
ENSG00000075290.8	WNT8B	-0.386896	0.181704	0.421308	-0.134064	0.603658	0.802219	0.132913	0.64471	0.834651	0.119388	0.66133	0.796526	-0.314827	0.229021	0.397484	0.229385	0.409839	0.874182	0.206483	0.44717	0.799509	-0.231071	0.385907	0.537956	0.218738	0.446775	0.912485
ENSG00000075292.19	ZNF638	-0.0205549	0.892054	0.953497	0.0172048	0.909601	0.965961	-0.171339	0.260743	0.540962	0.135449	0.372263	0.565171	0.406276	0.00964283	0.0674123	0.126348	0.404337	0.873434	0.0387042	0.798195	0.944678	0.38608	0.0136898	0.0724297	0.106097	0.48389	0.920431
ENSG00000075303.13	SLC25A40	0.0619772	0.799323	0.911678	0.0994286	0.686436	0.851692	-0.230561	0.344931	0.619651	0.377341	0.122469	0.281466	0.726367	0.00424049	0.0464175	0.200408	0.403402	0.872603	0.125772	0.605344	0.878687	0.672487	0.00818345	0.0564307	0.316162	0.192014	0.856424
ENSG00000075336.12	TIMM21	-0.101392	0.434614	0.675456	-0.154246	0.234421	0.491236	-0.0551592	0.67031	0.849124	-0.0363661	0.777677	0.87202	-0.097837	0.446946	0.61221	-0.0385617	0.763975	0.960211	0.00942581	0.941642	0.984745	-0.0492127	0.703637	0.801595	0.135047	0.298085	0.886695
ENSG00000075391.16	RASAL2	0.0648859	0.515431	0.739145	0.0754158	0.449728	0.692632	-0.0188388	0.849845	0.938636	0.183069	0.0700841	0.197839	0.259106	0.0116168	0.0737808	0.159469	0.11232	0.69387	0.0789327	0.428935	0.787996	0.195151	0.0545414	0.152026	0.012332	0.901371	0.986653
ENSG00000075399.14	VPS9D1	-0.0475056	0.755131	0.888195	0.0913006	0.547826	0.765587	0.05974	0.695353	0.865564	-0.121842	0.424243	0.611901	-0.177636	0.246034	0.415843	-0.162259	0.288277	0.831923	-0.142381	0.351808	0.740807	-0.219233	0.156106	0.29238	-0.310477	0.0472432	0.71135
ENSG00000075407.18	ZNF37A	-0.155885	0.470876	0.70522	-0.00451958	0.983292	0.994494	-0.307824	0.157875	0.415005	0.12912	0.547271	0.711677	0.441482	0.0442974	0.146244	0.233449	0.276125	0.822878	-0.0432632	0.840531	0.958868	0.516644	0.0198591	0.0874826	0.127472	0.55294	0.930956
ENSG00000075413.18	MARK3	-0.0371501	0.521329	0.742824	-0.00303247	0.9581	0.986604	-0.0557174	0.336608	0.612432	0.0508163	0.380692	0.572329	0.0896993	0.124404	0.270779	0.00846629	0.883113	0.981779	-0.0356554	0.538054	0.8486	0.0791198	0.175047	0.315541	-0.0210973	0.714856	0.958298
ENSG00000075415.13	SLC25A3	-0.0460696	0.636262	0.818929	-0.130484	0.183902	0.427313	-0.0176115	0.85649	0.942065	-0.136085	0.166118	0.342512	-0.119714	0.221987	0.389637	-0.106003	0.278751	0.824426	-0.0104691	0.914299	0.978514	-0.01527	0.875339	0.921842	0.0915716	0.348927	0.891784
ENSG00000075420.13	FNDC3B	-0.0418212	0.66777	0.839425	-0.0251165	0.796435	0.91202	0.105418	0.282166	0.562938	-0.0544513	0.576384	0.734393	0.173557	0.0789855	0.20584	0.144636	0.141272	0.728319	0.0318545	0.743452	0.928154	0.105524	0.281532	0.434771	0.0631457	0.517745	0.92476
ENSG00000075426.12	FOSL2	-0.26575	0.0142457	0.101187	-0.21085	0.0485056	0.200965	-0.0491694	0.639409	0.831946	-0.240568	0.0255385	0.105994	-0.202803	0.0573813	0.170566	-0.0630466	0.5478	0.916084	-0.173356	0.10333	0.50225	-0.343686	0.00185722	0.031167	-0.117489	0.265533	0.879843
ENSG00000075461.6	CACNG4	-0.444193	0.00931087	0.0807277	-0.292118	0.080733	0.268333	-0.0584311	0.725234	0.8811	-0.418372	0.0138138	0.0744551	-0.192307	0.244139	0.413964	0.0722793	0.660824	0.943395	-0.438392	0.0102415	0.249293	-0.347807	0.0404131	0.128667	-0.0653914	0.695346	0.955052
ENSG00000075539.15	FRYL	0.00899996	0.945327	0.977369	-0.0303686	0.816952	0.922225	-0.0279068	0.831554	0.931058	0.0902229	0.491919	0.670393	0.167909	0.203629	0.367712	0.194374	0.141445	0.728387	0.0395302	0.763107	0.934947	0.27451	0.0406309	0.128856	0.210809	0.112205	0.808651
ENSG00000075568.17	TMEM131	-0.171813	0.174664	0.412174	-0.245178	0.0550374	0.2159	-0.3231	0.0128081	0.0934054	0.0318115	0.799404	0.885008	0.0616835	0.622425	0.754747	0.164018	0.193709	0.773011	-0.0799994	0.523848	0.841229	0.103248	0.41147	0.561707	0.074069	0.55544	0.930956
ENSG00000075618.18	FSCN1	-0.110643	0.60415	0.800893	0.323734	0.135324	0.361123	0.54351	0.0162991	0.109663	-0.455749	0.0372156	0.133834	-0.223623	0.302741	0.475215	0.0562811	0.798277	0.965406	-0.0456487	0.829794	0.954543	-0.212165	0.330571	0.484885	-0.0497555	0.822666	0.976607
ENSG00000075624.16	ACTB	-0.0210142	0.8641	0.94191	0.202915	0.102764	0.308831	0.403568	0.00178773	0.024771	-0.0862602	0.482872	0.663472	0.185263	0.135432	0.284859	0.267664	0.0330881	0.49736	0.0196376	0.872891	0.967323	-0.0507066	0.679656	0.784324	0.193866	0.118656	0.810959
ENSG00000075643.6	MOCOS	-0.319171	0.00458327	0.0543611	-0.100485	0.352496	0.61035	-0.002899	0.97838	0.992646	-0.314092	0.00513963	0.0410661	-0.271698	0.0145603	0.0816697	-0.0219203	0.837581	0.972896	-0.237718	0.0311205	0.360724	-0.138423	0.204674	0.351441	-0.0924876	0.391995	0.9022
ENSG00000075651.16	PLD1	-0.206092	0.057958	0.223208	-0.222416	0.0419024	0.185295	-0.350597	0.00188357	0.025579	-0.0274063	0.796575	0.8833	0.124359	0.245925	0.415788	-0.101377	0.342942	0.853238	-0.0527569	0.620403	0.886842	0.0721657	0.500743	0.640563	-0.0576848	0.589836	0.938852
ENSG00000075673.11	ATP12A	-0.601156	8.88386e-07	0.000199291	-0.90315	4.12994e-11	4.57442e-08	-0.695074	3.80706e-08	7.6669e-06	-0.363361	0.00131746	0.0195708	-0.651638	1.57004e-07	4.63736e-05	-0.559681	3.23565e-06	0.00114684	-0.296473	0.00770069	0.220222	-0.692193	4.1621e-08	9.2201e-05	-0.489613	3.04219e-05	0.0185909
ENSG00000075702.18	WDR62	0.49184	0.00447813	0.0538973	0.705276	6.06055e-05	0.00333556	1.44427	3.47429e-11	3.2406e-08	0.487643	0.00460219	0.0386357	0.20428	0.217361	0.384171	0.735571	9.57539e-05	0.0174943	0.382595	0.0248346	0.337717	0.200767	0.233141	0.383811	0.77371	6.28351e-05	0.0300963
ENSG00000075711.21	DLG1	0.0804409	0.587831	0.791093	0.195654	0.190949	0.437493	-0.0367926	0.803826	0.920166	0.173006	0.245744	0.436104	0.460805	0.00303021	0.0403466	0.192138	0.197347	0.775097	0.0972687	0.512303	0.835254	0.491165	0.00169194	0.0299799	0.177625	0.233349	0.873003
ENSG00000075785.13	RAB7A	-0.127239	0.201044	0.446408	-0.209829	0.0375137	0.174401	-0.159923	0.110298	0.342689	-0.125102	0.208265	0.395084	-0.176246	0.0786011	0.205198	0.14007	0.159633	0.744478	-0.0332992	0.735748	0.925774	-0.112579	0.257084	0.408944	0.0940616	0.343002	0.891784
ENSG00000075790.10	BCAP29	0.435056	0.307569	0.560085	0.218799	0.556588	0.772061	0.616455	0.0959897	0.316961	0.908309	0.0274281	0.110851	-0.109511	0.772257	0.858552	0.259826	0.476638	0.892537	0.695344	0.09569	0.492331	0.331292	0.379751	0.532854	-0.0173977	0.96433	0.995043
ENSG00000075826.17	SEC31B	0.4078	5.81054e-05	0.00366457	0.176243	0.0606126	0.228403	-0.104054	0.2633	0.544036	0.41341	4.69085e-05	0.00319736	0.0751729	0.416742	0.584808	-0.0973495	0.292436	0.835484	0.276366	0.00447743	0.17178	0.0820455	0.37783	0.531084	-0.300205	0.00206724	0.218362
ENSG00000075856.12	SART3	0.0212075	0.839768	0.93009	-0.129069	0.220094	0.474572	0.169014	0.111021	0.343492	-0.0838889	0.42522	0.612862	-0.159872	0.130034	0.278384	-0.0397936	0.703457	0.953004	0.0422325	0.687113	0.909531	-0.212302	0.0472856	0.14018	0.0116034	0.91187	0.987838
ENSG00000075886.11	TUBA3D	0.715657	0.0125472	0.094427	0.555775	0.0398696	0.180524	0.291484	0.280257	0.561211	0.214792	0.45468	0.63941	-0.00478097	0.985746	0.99134	0.264889	0.315581	0.846358	0.273791	0.340929	0.733425	0.282246	0.30481	0.458762	0.0498709	0.855255	0.981723
ENSG00000075914.13	EXOSC7	-0.045453	0.732643	0.874985	-0.091838	0.482611	0.718303	0.0659941	0.615396	0.817054	-0.165256	0.217885	0.405689	-0.338529	0.0123475	0.0759535	-0.137647	0.29422	0.835484	-0.0336575	0.799876	0.944886	-0.254458	0.0584507	0.15818	-0.131514	0.321414	0.888753
ENSG00000075945.13	KIFAP3	-0.102279	0.463698	0.700089	-0.114631	0.414515	0.663942	-0.101905	0.465517	0.715826	0.0360247	0.795133	0.882474	0.356935	0.0129693	0.0779144	0.0521704	0.706439	0.953543	0.0339653	0.806795	0.946639	0.269235	0.0586748	0.158608	0.112075	0.421563	0.907668
ENSG00000075975.16	MKRN2	-0.14845	0.0782794	0.2641	-0.319008	0.000311657	0.00955569	-0.231726	0.00706648	0.0629624	-0.0409432	0.620818	0.767472	-0.233494	0.00640595	0.0552171	-0.0393123	0.632744	0.938519	-0.0429189	0.604559	0.878427	-0.186986	0.0276614	0.103366	-0.0821178	0.323217	0.888753
ENSG00000076003.5	MCM6	-0.0576023	0.805606	0.91472	0.16604	0.50388	0.734899	0.368103	0.155801	0.412597	-0.165446	0.480488	0.661478	-0.497371	0.0569254	0.16987	-0.0476119	0.853506	0.97511	-0.0434735	0.851499	0.961256	-0.0229963	0.928287	0.95739	0.0215995	0.934812	0.990952
ENSG00000076043.10	REXO2	0.0669893	0.617362	0.808639	0.0819744	0.541388	0.760259	-0.0278556	0.833621	0.93149	0.124771	0.351865	0.545542	0.261246	0.0548059	0.1662	-0.0953906	0.470401	0.89053	0.0328801	0.806092	0.946311	0.426675	0.0023999	0.0350916	0.0236171	0.858389	0.982774
ENSG00000076053.10	RBM7	0.0440959	0.84243	0.930944	0.215197	0.337261	0.596638	0.0979832	0.657692	0.841519	0.207331	0.347979	0.541891	0.681148	0.00319615	0.0414657	0.220061	0.315945	0.846437	0.103621	0.639416	0.894794	0.616853	0.00769201	0.0549891	0.477188	0.033275	0.663423
ENSG00000076067.13	RBMS2	-0.121969	0.293572	0.545535	-0.151252	0.192348	0.439334	-0.0349172	0.762068	0.900153	-0.0777517	0.501285	0.677676	-0.297878	0.012267	0.0757402	0.124352	0.28193	0.827284	-0.100126	0.387306	0.762309	-0.158948	0.172023	0.311653	-0.0512621	0.656978	0.948167
ENSG00000076108.11	BAZ2A	0.0646695	0.418528	0.660594	-0.0057055	0.942876	0.979808	0.129183	0.109611	0.341396	0.048831	0.540647	0.706329	-0.0377935	0.635461	0.764693	0.127644	0.113523	0.695419	0.0748718	0.34944	0.740259	-0.0822918	0.304405	0.458458	0.0498079	0.532819	0.927555
ENSG00000076201.15	PTPN23	-0.101012	0.455906	0.693407	0.0726527	0.590388	0.794604	0.0182134	0.892887	0.956317	-0.193523	0.156084	0.328518	-0.150724	0.267032	0.438046	0.0989219	0.464658	0.88913	-0.105769	0.434871	0.791452	-0.176128	0.196554	0.342308	-0.0468867	0.729164	0.959689
ENSG00000076242.16	MLH1	0.180331	0.0497578	0.204897	0.0838663	0.354686	0.612407	0.0886496	0.328533	0.605237	0.147692	0.105406	0.255682	0.131519	0.148651	0.301902	0.0552402	0.539723	0.913828	0.221197	0.0170095	0.301142	0.126452	0.166768	0.30514	0.113697	0.211805	0.867163
ENSG00000076248.11	UNG	-0.236127	0.0134018	0.0976314	-0.4357	1.7484e-05	0.00142789	-0.505392	1.43966e-06	0.000124457	-0.289164	0.00281543	0.0295519	-0.270856	0.00451303	0.0475504	-0.155671	0.0918746	0.665884	-0.147089	0.115181	0.518273	-0.229296	0.015759	0.0779583	0.023769	0.79483	0.969374
ENSG00000076258.10	FMO4	0.0355737	0.822828	0.921638	0.00489802	0.975583	0.992155	0.0105996	0.947404	0.979688	0.228955	0.151037	0.322414	0.15924	0.319729	0.492802	-0.0350973	0.826091	0.971297	0.0230771	0.884354	0.971036	0.303052	0.0631087	0.165711	0.0875228	0.587408	0.938096
ENSG00000076321.11	KLHL20	-0.0673925	0.511893	0.736524	-0.162727	0.115232	0.329325	-0.211346	0.0435442	0.20297	0.039878	0.696296	0.820421	-0.00772726	0.93935	0.964921	0.0692194	0.495358	0.898566	0.103294	0.314154	0.717819	0.0106619	0.916891	0.950187	0.103069	0.31435	0.888753
ENSG00000076351.13	SLC46A1	-0.52363	0.000198017	0.00825706	-0.0858583	0.497936	0.730801	-0.11573	0.3622	0.634029	-0.267066	0.0412727	0.143026	0.00809885	0.948466	0.970161	0.0334873	0.786866	0.963714	-0.433858	0.00151871	0.114989	-0.219358	0.0936494	0.210243	-0.0896248	0.481063	0.920431
ENSG00000076356.7	PLXNA2	-0.167056	0.098886	0.300851	-0.370363	0.000501122	0.0130117	-0.229434	0.0256514	0.146501	-0.345908	0.00106143	0.0175051	-0.230019	0.0244492	0.106748	0.231977	0.0232096	0.446793	-0.166507	0.0997875	0.496731	-0.291338	0.00517128	0.0467237	0.106029	0.291332	0.883891
ENSG00000076382.17	SPAG5	0.312473	0.00960356	0.0820271	0.32934	0.00700925	0.0654105	0.380619	0.00267066	0.0328221	0.323915	0.00732593	0.0507744	0.256688	0.0331852	0.125353	0.0905883	0.454534	0.885117	0.135101	0.251917	0.663961	0.130921	0.276187	0.429512	0.18176	0.142184	0.824745
ENSG00000076513.17	ANKRD13A	-0.0617788	0.385909	0.632604	-0.058241	0.412519	0.66225	0.0505815	0.476606	0.724068	0.0271385	0.702144	0.824285	-0.0153437	0.828456	0.895074	0.140885	0.0509008	0.574929	-0.0459525	0.51805	0.838838	0.0132954	0.851253	0.906004	0.0962485	0.178502	0.851035
ENSG00000076554.15	TPD52	0.112592	0.674946	0.842538	-0.0613965	0.819416	0.923376	-0.298527	0.264224	0.544946	0.342207	0.202547	0.387848	0.519461	0.0560898	0.168507	-0.0484162	0.853897	0.975118	0.160347	0.549734	0.85244	0.53272	0.0515525	0.147333	0.0944818	0.720233	0.958768
ENSG00000076555.15	ACACB	-0.099933	0.36477	0.613443	0.0143937	0.895369	0.960575	0.055365	0.615386	0.817054	-0.0381565	0.728029	0.840913	-0.148171	0.180221	0.339629	0.172983	0.118751	0.70361	-0.179691	0.106685	0.506612	-0.203725	0.0689794	0.175328	-0.0371803	0.736379	0.960556
ENSG00000076604.15	TRAF4	0.252352	0.0231704	0.13373	0.262014	0.0184387	0.115263	0.260744	0.0190687	0.120695	0.0714453	0.509688	0.684295	0.026115	0.809016	0.88366	0.0282803	0.793545	0.964356	0.154582	0.157142	0.575248	-0.0521496	0.630129	0.746265	0.0248602	0.81824	0.976106
ENSG00000076641.4	PAG1	-0.222659	0.303198	0.556042	-0.13887	0.51743	0.744129	-0.188081	0.379836	0.650068	-0.380562	0.0828088	0.219068	0.148683	0.478877	0.639867	-0.133925	0.520458	0.90722	-0.334798	0.12616	0.533735	0.0707156	0.742492	0.830783	-0.0222513	0.916213	0.98808
ENSG00000076650.7	GPATCH1	0.0888947	0.44711	0.685202	-0.116654	0.315449	0.576438	-0.151149	0.202537	0.475	0.119693	0.305313	0.501275	0.137204	0.235369	0.404657	0.117073	0.313479	0.84458	0.0653717	0.575368	0.865815	0.0299007	0.796517	0.868843	-0.0193768	0.868722	0.983767
ENSG00000076685.18	NT5C2	0.0831835	0.439385	0.679062	0.0167066	0.875971	0.950818	-0.123796	0.250492	0.529569	0.147149	0.173587	0.352182	0.141594	0.189537	0.35073	-0.0155018	0.88456	0.982093	0.0508626	0.635505	0.892979	0.199366	0.0673379	0.172701	-0.0353351	0.741255	0.961459
ENSG00000076706.17	MCAM	0.101841	0.67112	0.841055	0.736111	0.00601354	0.0599392	0.663095	0.0156749	0.106843	-0.476838	0.0583995	0.176765	0.486002	0.0660165	0.185263	0.0240177	0.930092	0.991726	0.379079	0.113384	0.516952	0.445617	0.0978445	0.21586	-0.136234	0.632281	0.945364
ENSG00000076716.9	GPC4	-0.231006	0.0240836	0.13646	-0.282358	0.00646551	0.0624424	-0.155021	0.124419	0.365519	-0.239736	0.0192991	0.0897323	-0.289562	0.00527205	0.050558	-0.294586	0.00450319	0.218645	-0.0934227	0.34969	0.740259	-0.235455	0.0220863	0.0923363	-0.128614	0.200899	0.861787
ENSG00000076770.14	MBNL3	-0.221425	0.236377	0.486028	-0.0791704	0.672071	0.843695	-0.235076	0.210285	0.483294	-0.00942857	0.959219	0.977925	0.254028	0.175357	0.333263	0.0808089	0.660888	0.943395	-0.181852	0.328816	0.725773	0.380812	0.0452909	0.137416	0.0894633	0.629389	0.945364
ENSG00000076826.9	CAMSAP3	-0.187346	0.243273	0.492916	-0.0175948	0.911846	0.96707	0.0658913	0.679961	0.855843	-0.360709	0.0274021	0.110771	-0.23535	0.143717	0.295094	-0.0512876	0.747288	0.95856	-0.224593	0.162777	0.583786	-0.247837	0.125085	0.253199	-0.099144	0.535225	0.928034
ENSG00000076864.19	RAP1GAP	-0.595344	0.00116807	0.0244688	0.245377	0.163393	0.39984	0.197938	0.272578	0.55312	-0.564761	0.0018451	0.0235154	-0.112072	0.524821	0.677068	0.00874884	0.961059	0.994778	-0.457526	0.0102708	0.249293	-0.224995	0.213657	0.36213	0.0145839	0.936224	0.991229
ENSG00000076924.12	XAB2	-0.125889	0.30154	0.554172	-0.0525098	0.663952	0.838569	0.0577828	0.63423	0.828497	-0.29913	0.0166376	0.0824584	-0.191861	0.116994	0.260507	-0.0277468	0.818656	0.970099	-0.130952	0.282451	0.691797	-0.340733	0.00694973	0.0524374	0.00977854	0.935811	0.991229
ENSG00000076928.18	ARHGEF1	0.0445675	0.742549	0.880901	0.101919	0.452105	0.694721	0.0721724	0.594776	0.802851	-0.0598392	0.658927	0.794928	-0.175215	0.199301	0.362221	-0.119014	0.380754	0.865411	-0.0590458	0.663359	0.902715	-0.203805	0.137409	0.268574	-0.226627	0.0996054	0.787182
ENSG00000076944.16	STXBP2	0.166944	0.281233	0.533288	0.248455	0.110135	0.321868	0.292138	0.0623513	0.247312	-0.0259532	0.866067	0.927188	-0.0581375	0.70536	0.813815	-0.150599	0.329398	0.850008	0.075553	0.623931	0.888254	-0.0862305	0.576523	0.703264	-0.162765	0.293915	0.883891
ENSG00000076984.17	MAP2K7	0.0450314	0.786768	0.904759	0.029225	0.859803	0.944137	0.0813875	0.625703	0.823215	-0.0737346	0.657783	0.793981	-0.314538	0.0630507	0.180269	0.135931	0.414388	0.87555	0.0414577	0.803063	0.945775	-0.366077	0.0322435	0.113152	-0.0674066	0.686939	0.953259
ENSG00000077044.10	DGKD	0.0811083	0.393361	0.638325	0.125581	0.185548	0.429616	0.0547831	0.560905	0.781135	-0.0183143	0.846632	0.915046	-0.134	0.159228	0.314825	-0.168562	0.0773816	0.639184	0.0501391	0.59671	0.875154	-0.0812946	0.391838	0.543361	-0.216872	0.0251857	0.611089
ENSG00000077063.11	CTTNBP2	0.199421	0.219093	0.467442	-0.00965491	0.952516	0.983826	-0.120055	0.473113	0.721208	0.313236	0.0542151	0.16869	0.119828	0.457382	0.620986	0.165026	0.312594	0.84458	0.154856	0.338139	0.732723	0.156013	0.340591	0.494223	0.210911	0.204745	0.864266
ENSG00000077092.19	RARB	0.0294748	0.800406	0.911957	-0.0286032	0.806251	0.916803	-0.344649	0.00468965	0.0483643	0.160913	0.170693	0.348665	0.278718	0.0198448	0.0954384	0.372934	0.0021911	0.143817	0.090513	0.438222	0.793925	0.278783	0.020111	0.0879583	0.327023	0.0067525	0.372797
ENSG00000077097.15	TOP2B	-0.103181	0.497184	0.726748	-0.034535	0.820085	0.923704	-0.164106	0.282047	0.562938	-0.00697167	0.963264	0.980684	0.333815	0.0318415	0.122639	0.0346344	0.819021	0.970221	-0.00947441	0.950122	0.987571	0.339441	0.0292421	0.106631	0.171372	0.260966	0.879498
ENSG00000077147.16	TM9SF3	0.0230486	0.883536	0.949382	-0.0531995	0.735399	0.878555	-0.168171	0.287243	0.567685	0.0598242	0.703555	0.825011	0.283806	0.0762202	0.201518	-0.0204124	0.896482	0.983926	0.0464965	0.7675	0.936559	0.415361	0.0108241	0.0645005	0.23229	0.143339	0.826366
ENSG00000077150.20	NFKB2	0.0490574	0.748081	0.883656	0.501451	0.00172832	0.0281624	0.633976	0.000120062	0.00349852	-0.0441864	0.772192	0.869427	0.0993265	0.514862	0.669091	0.194193	0.205553	0.780055	0.0901909	0.554741	0.855356	-0.0999647	0.514614	0.652573	-0.0174782	0.909059	0.987274
ENSG00000077152.11	UBE2T	-0.0859776	0.59349	0.794758	-0.0336941	0.836688	0.933211	-0.0188317	0.911053	0.964479	0.0606209	0.702748	0.824447	0.00670279	0.966988	0.980207	0.218802	0.184548	0.766658	0.0662418	0.677477	0.905924	0.267496	0.105856	0.227253	0.586446	0.00074533	0.127007
ENSG00000077157.22	PPP1R12B	0.246407	0.0150372	0.104424	0.282195	0.00584315	0.0587814	0.268669	0.00857693	0.0716258	0.163509	0.100655	0.248135	0.149322	0.133538	0.282509	0.0956964	0.333616	0.851524	0.164142	0.0995085	0.496731	0.29316	0.00434097	0.0434146	0.0738784	0.455615	0.9148
ENSG00000077232.18	DNAJC10	0.11842	0.488987	0.720112	0.164305	0.338319	0.597419	0.02645	0.876692	0.950751	0.20457	0.233186	0.422375	0.489776	0.00593658	0.0533733	0.034748	0.838318	0.972896	0.130793	0.444441	0.798418	0.509756	0.00431779	0.0432548	0.167745	0.327339	0.888753
ENSG00000077235.18	GTF3C1	-0.166842	0.0326131	0.16226	-0.1919	0.0146285	0.101308	-0.113089	0.142577	0.393175	-0.298854	0.000259618	0.00845763	-0.134775	0.0815543	0.209699	0.0933768	0.223702	0.791373	-0.11594	0.132762	0.544708	-0.202118	0.0104347	0.0636183	0.034207	0.654051	0.947847
ENSG00000077238.14	IL4R	-0.160291	0.138821	0.36431	0.0522657	0.624655	0.815	0.144479	0.179996	0.447633	-0.287451	0.00955298	0.0596119	-0.137935	0.200505	0.363775	-0.151888	0.158767	0.743889	-0.125619	0.243426	0.659396	-0.207762	0.0569837	0.15606	-0.242301	0.0272061	0.624232
ENSG00000077254.14	USP33	0.0666244	0.674203	0.842508	0.111177	0.483829	0.71933	-0.153011	0.334768	0.610807	0.193557	0.224074	0.4125	0.447301	0.00653412	0.0555378	0.0773015	0.623379	0.936468	0.0487414	0.758217	0.933235	0.489425	0.00318693	0.0387459	0.075837	0.630756	0.945364
ENSG00000077312.9	SNRPA	0.106493	0.482974	0.715281	0.353041	0.0226078	0.129202	0.413197	0.00840016	0.0705868	-0.141466	0.353699	0.547494	-0.115743	0.44702	0.612217	0.0390255	0.796335	0.965035	-0.0570867	0.706922	0.916935	-0.0249902	0.870036	0.918605	-0.103333	0.500876	0.92429
ENSG00000077327.16	SPAG6	-0.0543615	0.658006	0.83318	-0.034417	0.778865	0.902749	-0.01902	0.876559	0.950751	0.0505646	0.680022	0.809582	0.221294	0.0753474	0.200073	0.0356914	0.770262	0.960936	-0.0203173	0.868322	0.966244	0.0989784	0.421342	0.570786	0.137413	0.264559	0.879843
ENSG00000077348.9	EXOSC5	-0.0333558	0.86547	0.942244	0.179416	0.35493	0.612589	0.0884063	0.650843	0.838488	-0.395085	0.0518696	0.164207	-0.304436	0.125317	0.271764	-0.43082	0.0321736	0.491479	-0.0307853	0.875302	0.968092	-0.405901	0.047338	0.140234	-0.0309876	0.874509	0.983992
ENSG00000077380.15	DYNC1I2	-0.0250571	0.781097	0.901922	-0.0934568	0.302973	0.563705	-0.0453455	0.615663	0.817226	-0.0513668	0.569058	0.728147	0.174406	0.0573707	0.170563	-0.0572322	0.52577	0.908522	0.0612651	0.497341	0.826121	0.109376	0.229201	0.379099	0.0482566	0.592994	0.939581
ENSG00000077454.16	LRCH4	0.0531122	0.745592	0.882775	0.192469	0.240546	0.496668	0.186964	0.25818	0.53829	0.00459218	0.977532	0.988182	-0.271937	0.101379	0.239129	0.206717	0.209535	0.781591	-0.0698312	0.669922	0.904438	-0.259196	0.11993	0.246451	-0.0233394	0.887371	0.984911
ENSG00000077458.13	FAM76B	0.411263	0.0172134	0.113362	0.435013	0.0121214	0.0913652	0.225479	0.177979	0.444916	0.533801	0.00231881	0.02641	0.635154	0.000382933	0.0159082	0.190337	0.251672	0.811216	0.28879	0.0900035	0.48071	0.622016	0.000525213	0.0204731	0.18743	0.262335	0.879498
ENSG00000077463.15	SIRT6	0.0029769	0.98499	0.993573	0.122513	0.43693	0.681352	0.0970871	0.539973	0.766596	-0.28069	0.0810612	0.216383	-0.346318	0.0324443	0.12389	-0.283947	0.0773116	0.639184	-0.0741149	0.639249	0.894794	-0.367461	0.0245037	0.0974582	-0.168329	0.292168	0.883891
ENSG00000077514.9	POLD3	-0.0159946	0.887666	0.951451	-0.0824353	0.467079	0.706821	-0.226224	0.0495162	0.218345	0.0892224	0.430315	0.617244	0.205128	0.0729389	0.196597	-0.0571531	0.610535	0.93356	0.0625186	0.580491	0.867225	0.0841732	0.458578	0.604023	-0.0681688	0.546212	0.930786
ENSG00000077549.19	CAPZB	-0.0549762	0.475104	0.708866	-0.0854152	0.268791	0.528751	0.0355359	0.644244	0.834292	-0.16031	0.0409883	0.142424	-0.171755	0.0290388	0.117077	-0.0217707	0.776835	0.962889	-0.0509684	0.50762	0.833122	-0.16098	0.0404643	0.128699	0.0762905	0.323341	0.888753
ENSG00000077585.14	GPR137B	-0.242957	0.0188318	0.118431	-0.204006	0.0467846	0.197301	-0.298253	0.00479933	0.0490223	-0.10674	0.288489	0.484285	-0.0378412	0.705395	0.813815	-0.130944	0.195756	0.773853	-0.192022	0.0601556	0.428439	-0.0383416	0.703714	0.801595	0.00171622	0.986411	0.998017
ENSG00000077616.11	NAALAD2	-0.0220498	0.958315	0.982828	0.741156	0.100894	0.304969	0.485757	0.239235	0.517953	0.450393	0.261304	0.454092	0.761536	0.0894946	0.221605	0.516059	0.194831	0.773092	0.371874	0.357502	0.742488	1.52259	0.000738409	0.0229581	0.460148	0.267886	0.879862
ENSG00000077684.16	JADE1	0.106172	0.237798	0.487649	-0.137341	0.125862	0.345603	-0.137192	0.127051	0.369356	0.119277	0.185129	0.366225	0.0316432	0.720234	0.823271	-0.0837217	0.344811	0.853853	0.0180326	0.840176	0.958868	-0.106037	0.23734	0.3882	-0.009665	0.913305	0.9879
ENSG00000077713.19	SLC25A43	-0.499505	0.00414253	0.05188	-0.375691	0.0292808	0.14907	-0.489504	0.00570262	0.0546856	-0.39818	0.0191647	0.0894724	-0.282584	0.093663	0.227284	-0.0431188	0.792381	0.963836	-0.282561	0.091115	0.482796	-0.0942043	0.574846	0.701806	-0.110252	0.510223	0.92429
ENSG00000077721.16	UBE2A	-0.0500074	0.655812	0.832126	0.0184298	0.869755	0.948424	-0.162475	0.15176	0.406513	-0.0102799	0.926787	0.961089	0.387354	0.0010786	0.0257613	-0.0518138	0.642894	0.941063	0.0138043	0.901846	0.975138	0.310289	0.00782982	0.0553946	0.0579901	0.604861	0.941784
ENSG00000077782.21	FGFR1	0.242582	0.26528	0.515905	0.0920169	0.666922	0.840506	0.349013	0.132272	0.37772	-0.0640529	0.768724	0.86701	-0.103413	0.63142	0.761483	-0.35512	0.136822	0.722331	0.0270206	0.901158	0.974943	-0.241421	0.279316	0.432355	-0.0854341	0.720507	0.958768
ENSG00000077942.19	FBLN1	-0.39128	0.00423033	0.0526105	-0.342176	0.0112209	0.0870271	-0.139486	0.288578	0.568471	-0.501155	0.000351516	0.0100315	-0.380498	0.00514955	0.0500057	-0.00844189	0.94838	0.993771	-0.255481	0.0552785	0.418978	-0.323947	0.016171	0.0789275	0.156037	0.235066	0.873436
ENSG00000078018.20	MAP2	-0.156091	0.379741	0.627568	0.173903	0.337751	0.597043	0.180749	0.320825	0.598102	-0.107489	0.54204	0.707261	0.150904	0.404468	0.57321	0.188515	0.294416	0.835484	-0.0391311	0.823781	0.952416	0.17676	0.336263	0.490384	-0.053824	0.769917	0.965961
ENSG00000078043.16	PIAS2	0.0872076	0.492616	0.722694	0.123506	0.33125	0.59106	0.0625629	0.620433	0.819615	0.316374	0.0150538	0.0778702	0.234322	0.0680598	0.188698	0.15073	0.233033	0.797208	0.0582586	0.646094	0.89692	0.349128	0.00788116	0.0555735	0.215199	0.0922753	0.782149
ENSG00000078061.13	ARAF	0.0470808	0.642592	0.8231	0.0409332	0.685679	0.851377	0.069314	0.495297	0.73607	-0.063091	0.53417	0.701263	-0.120776	0.235892	0.405295	0.0120062	0.905531	0.985918	0.0177992	0.860515	0.963345	-0.169828	0.0989145	0.217112	-0.00172578	0.986423	0.998017
ENSG00000078070.13	MCCC1	0.052812	0.444718	0.68345	0.0141557	0.836449	0.933132	-0.0554639	0.420274	0.68181	0.0796247	0.25026	0.44074	0.158439	0.0240977	0.106207	0.148219	0.0338163	0.501921	0.00476318	0.944871	0.985716	0.145844	0.0377535	0.124019	0.215759	0.00263064	0.250108
ENSG00000078081.8	LAMP3	-0.0227181	0.951559	0.979868	0.366777	0.320854	0.581121	1.72109	1.93613e-05	0.000927354	0.0940411	0.799389	0.885008	0.196285	0.595427	0.732229	0.235543	0.523466	0.90754	-0.0484103	0.896608	0.973755	-0.0695511	0.853762	0.907532	-0.150696	0.692427	0.954864
ENSG00000078098.14	FAP	0.67693	0.0731398	0.254054	1.1219	0.00321237	0.0411638	0.921706	0.0170788	0.112979	0.489867	0.195023	0.378429	0.868667	0.0216159	0.0998639	0.124463	0.752413	0.959922	0.378078	0.323024	0.721502	0.550479	0.160899	0.298186	0.314144	0.435469	0.91114
ENSG00000078114.18	NEBL	0.0932085	0.551342	0.764964	0.101649	0.515901	0.743316	-0.0169333	0.913466	0.965452	0.26988	0.0879793	0.227949	0.393033	0.0146292	0.0817853	0.0304097	0.844996	0.973935	0.111267	0.476927	0.815367	0.436725	0.00715527	0.0529681	0.112241	0.472296	0.918958
ENSG00000078124.12	ACER3	-0.00443162	0.977586	0.991063	0.11354	0.47629	0.712726	-0.121113	0.446685	0.701494	0.0817793	0.602104	0.754278	0.279963	0.081982	0.210332	0.116778	0.458815	0.885948	0.0657529	0.675233	0.904792	0.394412	0.0162784	0.0791457	0.176244	0.267781	0.879862
ENSG00000078140.14	UBE2K	-0.101032	0.443852	0.682808	-0.0612619	0.642018	0.825558	-0.263874	0.0490115	0.216978	0.0675064	0.607354	0.757908	0.236057	0.0770343	0.202717	0.0366346	0.779201	0.96337	-0.000602041	0.996345	0.999376	0.375302	0.00610471	0.0503902	0.151801	0.249322	0.87813
ENSG00000078142.13	PIK3C3	0.25484	0.0580047	0.223324	0.0732449	0.580028	0.787804	-0.0792017	0.548545	0.772192	0.288823	0.0322964	0.122639	0.301575	0.025786	0.109877	-0.0172413	0.895487	0.9838	0.150932	0.255974	0.667456	0.302376	0.0259376	0.0999491	0.0788899	0.549683	0.930956
ENSG00000078177.14	N4BP2	0.176143	0.430832	0.672173	0.401035	0.0774526	0.261949	0.0209886	0.924433	0.971005	0.393558	0.0798823	0.214172	0.620141	0.00737614	0.0585155	0.0832931	0.704559	0.953145	0.00445727	0.984039	0.996275	0.665858	0.00442344	0.0438943	0.131656	0.55231	0.930956
ENSG00000078237.7	TIGAR	0.141332	0.405467	0.649935	0.235853	0.170649	0.409109	0.097116	0.573854	0.7894	0.0482538	0.775773	0.87119	0.0445987	0.794218	0.873581	-7.22515e-05	0.999647	0.999961	-0.0523494	0.758505	0.933235	0.217734	0.209706	0.357381	0.0805053	0.642041	0.946518
ENSG00000078246.17	TULP3	-0.0262811	0.817563	0.919592	-0.0721099	0.526226	0.750183	0.0687871	0.546574	0.770914	0.0808594	0.477826	0.658991	0.0507005	0.654951	0.778375	0.250477	0.0308563	0.481262	-0.0110319	0.922762	0.980024	-0.00438143	0.969277	0.981962	0.122534	0.285063	0.883891
ENSG00000078269.15	SYNJ2	-0.0228076	0.715768	0.866806	-0.0632025	0.314117	0.575138	-0.132325	0.0385056	0.188375	0.0136748	0.826941	0.903543	0.121324	0.0562607	0.168706	0.21128	0.00130466	0.105576	-0.0139089	0.824084	0.952435	0.00290238	0.962993	0.978659	0.0963945	0.127032	0.817528
ENSG00000078295.17	ADCY2	-0.0730185	0.840582	0.930387	-0.154438	0.667722	0.841091	-0.351583	0.356619	0.629239	-0.386467	0.29647	0.492643	-0.740732	0.050064	0.157269	-0.655183	0.0866453	0.660175	-0.123475	0.733953	0.925365	-0.44586	0.238014	0.38901	-0.116073	0.756321	0.964516
ENSG00000078304.19	PPP2R5C	-0.0948371	0.322165	0.57572	-0.159539	0.0992286	0.302093	-0.298364	0.00284793	0.034237	0.0454213	0.633416	0.7762	0.139987	0.14579	0.297867	0.0454358	0.632652	0.938519	-0.0511792	0.591524	0.872202	0.117663	0.221192	0.370582	0.114231	0.233223	0.872949
ENSG00000078319.9	PMS2P1	0.0900656	0.470426	0.705017	0.0731592	0.553096	0.769627	0.20458	0.10053	0.325346	0.0526409	0.671598	0.803922	-0.0659364	0.593706	0.730975	-0.156677	0.206099	0.780055	-0.105872	0.400033	0.770371	0.00214846	0.986245	0.991504	-0.0437842	0.72515	0.959013
ENSG00000078369.18	GNB1	-0.235342	0.000628317	0.0166194	-0.141026	0.0333893	0.161057	-0.0755749	0.246666	0.525221	-0.289318	4.29765e-05	0.00301039	-0.0713402	0.273397	0.444958	-0.0122646	0.849742	0.974771	-0.177144	0.00829369	0.223405	-0.0102638	0.874114	0.921263	0.122303	0.063561	0.744765
ENSG00000078401.7	EDN1	0.840456	0.00229948	0.0374898	0.807763	0.00290711	0.0388243	1.70433	1.00889e-07	1.51522e-05	0.949779	0.000597147	0.0129808	0.938176	0.000613375	0.0198724	1.00389	0.000725061	0.0709919	0.923093	0.000853758	0.0837205	0.67438	0.0133087	0.071447	0.351495	0.241369	0.874474
ENSG00000078403.17	MLLT10	0.00862446	0.942252	0.976018	0.0251958	0.831885	0.930242	-0.0790336	0.507153	0.744003	0.240454	0.0467172	0.154349	0.111554	0.348309	0.521521	0.137409	0.247843	0.806533	0.0841038	0.479947	0.816748	0.209859	0.08203	0.193757	0.0492783	0.678471	0.952062
ENSG00000078487.17	ZCWPW1	0.09469	0.367014	0.615601	0.158781	0.134531	0.360263	0.164061	0.124008	0.365002	0.0848679	0.418123	0.606828	0.0785328	0.455116	0.619084	0.0593822	0.571925	0.92216	0.0740139	0.479826	0.816748	0.0398245	0.707017	0.803859	0.0246841	0.816138	0.975844
ENSG00000078618.21	NRDC	-0.0324943	0.670225	0.840543	-0.0472127	0.536553	0.757081	-0.0889058	0.246585	0.525111	0.0622077	0.415707	0.604509	0.118686	0.123923	0.269899	0.0126469	0.867992	0.978098	0.00348631	0.963512	0.990953	0.0774253	0.312728	0.466959	0.0450728	0.554747	0.930956
ENSG00000078668.14	VDAC3	0.108002	0.353554	0.60279	0.0125249	0.913861	0.968067	-0.0663455	0.566963	0.785161	0.141186	0.226104	0.414835	0.0843022	0.467694	0.62936	-0.0517132	0.654649	0.94272	0.0988214	0.395464	0.767988	0.150842	0.196877	0.342603	0.146382	0.20926	0.867107
ENSG00000078674.17	PCM1	0.0683759	0.641832	0.82293	0.0448215	0.760111	0.891863	0.0127886	0.930452	0.973295	0.179396	0.224635	0.41318	0.387776	0.0106911	0.0709351	0.197574	0.181251	0.764974	0.0869124	0.554254	0.85532	0.319121	0.033828	0.116205	0.215797	0.145203	0.827316
ENSG00000078687.17	TNRC6C	0.195413	0.124026	0.341186	0.120565	0.337156	0.596616	0.104124	0.41391	0.676814	0.121426	0.335449	0.530031	0.147657	0.240266	0.410039	0.185458	0.144055	0.731302	-0.00169661	0.989253	0.997982	0.0333668	0.79177	0.86607	-0.0103336	0.935537	0.991229
ENSG00000078699.22	CBFA2T2	0.0216919	0.730918	0.874192	-0.0458178	0.46782	0.707461	0.0426877	0.499052	0.738406	0.0286481	0.649584	0.787895	-0.0721131	0.25484	0.425181	0.00200665	0.974528	0.996207	0.00274535	0.965253	0.991298	-0.0790204	0.214007	0.362418	-0.0353489	0.57564	0.934843
ENSG00000078725.13	BRINP1	-0.455852	0.00533329	0.0590359	-0.325509	0.0446912	0.192846	-0.786747	1.40099e-05	0.000734566	-0.636766	0.000176521	0.00691674	-0.225547	0.157615	0.312899	-0.338491	0.0356903	0.516329	-0.327616	0.0397393	0.387168	-0.130362	0.414248	0.564455	-0.191916	0.230234	0.872949
ENSG00000078747.15	ITCH	-0.0162138	0.907754	0.961152	-0.00493668	0.971872	0.991459	-0.173171	0.219066	0.493428	0.0731143	0.60118	0.753737	0.32324	0.0243834	0.106568	0.132261	0.344511	0.853853	0.00074255	0.99576	0.999321	0.355875	0.0138552	0.0729245	0.15408	0.272436	0.880927
ENSG00000078795.16	PKD2L2	0.312408	0.506376	0.732501	0.332144	0.425008	0.6719	-0.381273	0.351472	0.625066	0.559533	0.218282	0.406024	0.573907	0.159661	0.315196	-0.155454	0.687265	0.948156	0.36889	0.425988	0.78678	0.557059	0.185324	0.328267	-0.194568	0.629822	0.945364
ENSG00000078804.13	TP53INP2	-0.264781	0.0388645	0.179926	-0.230272	0.0709751	0.248997	-0.28191	0.0288293	0.157884	-0.236454	0.0637648	0.186168	-0.152806	0.226343	0.394265	0.00259159	0.983507	0.996792	-0.226878	0.0749413	0.453999	-0.305986	0.0179737	0.0830154	-0.0671045	0.593758	0.939828
ENSG00000078808.18	SDF4	-0.162366	0.281853	0.533893	-0.122198	0.41512	0.664327	-0.05296	0.723722	0.880772	-0.495688	0.00171051	0.0225631	-0.374295	0.0153261	0.0838299	-0.260238	0.0868934	0.660175	-0.175127	0.245587	0.661253	-0.418858	0.00717258	0.0530337	-0.18587	0.218485	0.870176
ENSG00000078814.17	MYH7B	0.135348	0.489207	0.720137	-0.0547533	0.771303	0.898805	0.105519	0.578018	0.792667	0.0985692	0.613396	0.762101	-0.414937	0.0334353	0.125885	-0.428293	0.0286604	0.474248	0.0299823	0.878324	0.968907	-0.588904	0.00388631	0.0415074	-0.641078	0.0019537	0.218362
ENSG00000078900.15	TP73	-0.119047	0.445909	0.684249	0.183632	0.240424	0.496608	0.289332	0.0684501	0.260767	-0.0834125	0.592429	0.747315	-0.00874646	0.955083	0.973204	0.230641	0.143005	0.729093	-0.151576	0.332901	0.728777	-0.286697	0.0715329	0.1791	0.00283226	0.985593	0.998017
ENSG00000078902.16	TOLLIP	-0.231027	0.0944745	0.294042	-0.141968	0.298913	0.559853	0.0303548	0.823721	0.928979	-0.518717	0.000373047	0.0102245	-0.346702	0.013601	0.079613	-0.11433	0.402017	0.872603	-0.247341	0.0736118	0.453156	-0.314989	0.0245484	0.0975139	-0.0655816	0.630698	0.945364
ENSG00000078967.13	UBE2D4	-0.0307279	0.804392	0.914279	-0.155205	0.217823	0.471626	-0.125662	0.320411	0.597844	0.0563172	0.647819	0.786508	-0.0653415	0.598715	0.734428	0.00620661	0.959781	0.994778	-0.0201698	0.870509	0.966903	-0.0686011	0.587089	0.711703	0.119426	0.340948	0.891784
ENSG00000079101.16	CLUL1	0.459872	0.31836	0.572035	-0.337601	0.384422	0.637891	-0.982026	0.0191055	0.120794	0.0840051	0.858104	0.922551	-0.758185	0.0628168	0.179874	-0.33065	0.367151	0.859765	0.890945	0.0439731	0.396424	-0.333892	0.403764	0.554476	-0.63448	0.112437	0.808651
ENSG00000079134.12	THOC1	0.225085	0.173022	0.410338	0.19302	0.23961	0.495839	-0.0539268	0.738634	0.888012	0.571631	0.000893296	0.0159951	0.591959	0.000595983	0.0197421	0.0845187	0.598164	0.930617	0.28087	0.0902843	0.480919	0.556621	0.00122549	0.0273432	0.00852976	0.957855	0.994405
ENSG00000079150.18	FKBP7	-0.109022	0.661946	0.835448	0.292634	0.267013	0.526891	0.0165993	0.947161	0.979688	0.127714	0.599648	0.752564	0.0947832	0.71976	0.822888	0.286715	0.234305	0.797764	0.215202	0.375571	0.755833	0.725845	0.00683135	0.0521194	0.074456	0.766433	0.965657
ENSG00000079156.17	OSBPL6	-0.0122491	0.941296	0.975478	-0.0330916	0.840464	0.935244	-0.116924	0.480332	0.72669	0.162827	0.324428	0.520306	0.206478	0.208248	0.373049	0.165352	0.309101	0.842232	0.0582629	0.724811	0.923065	-0.105369	0.527742	0.663025	0.224505	0.174445	0.847083
ENSG00000079215.14	SLC1A3	0.128647	0.364328	0.613241	-0.150779	0.282034	0.542104	-0.390949	0.00791789	0.0677879	0.0518226	0.713626	0.831048	0.12127	0.382782	0.554131	0.487778	0.000876623	0.0809141	0.110657	0.434513	0.79143	0.104036	0.456631	0.602383	0.498256	0.000741989	0.127007
ENSG00000079246.16	XRCC5	-0.041478	0.674402	0.842508	-0.104871	0.29072	0.55109	-0.167905	0.0935965	0.3121	-0.0153814	0.875998	0.933147	0.200221	0.0467097	0.150699	0.0562381	0.568802	0.921548	0.0513054	0.603353	0.877883	0.219802	0.029789	0.107867	0.152795	0.125768	0.817528
ENSG00000079257.8	LXN	-0.275705	0.0170972	0.112722	-0.280248	0.0157252	0.105283	-0.515128	3.08002e-05	0.0013149	-0.0598998	0.593056	0.74784	0.137258	0.224298	0.392052	-0.190388	0.0936493	0.668895	-0.210097	0.0655587	0.438805	0.0644609	0.56716	0.695345	-0.204946	0.0727067	0.766152
ENSG00000079263.19	SP140	0.629275	0.136024	0.359739	0.431141	0.290532	0.550851	0.871894	0.0301793	0.162614	0.464657	0.269802	0.463991	0.021381	0.959144	0.975349	0.394704	0.320068	0.848321	0.132996	0.757439	0.933235	0.205774	0.624571	0.741932	-0.191846	0.658756	0.948195
ENSG00000079277.21	MKNK1	0.0796461	0.284724	0.536736	0.233428	0.00262178	0.0365565	0.307001	0.000122272	0.00354559	0.1966	0.0100548	0.0617006	0.0917271	0.218965	0.38607	0.0417453	0.57241	0.922486	0.0801162	0.281528	0.690969	0.220691	0.00439598	0.0438428	-0.0703033	0.346489	0.891784
ENSG00000079308.19	TNS1	-0.284763	0.0282529	0.149418	-0.459597	0.000626733	0.0148291	-0.486832	0.000327083	0.00737476	-0.255911	0.0474533	0.155804	-0.358752	0.0062888	0.0547157	0.0640362	0.612027	0.933683	-0.216252	0.0919921	0.484771	-0.405051	0.002276	0.0342987	-0.0318658	0.800735	0.972097
ENSG00000079313.15	REXO1	0.0195441	0.891082	0.952918	0.128289	0.36945	0.624991	0.260069	0.0731385	0.270767	-0.146232	0.307948	0.504013	-0.107916	0.450319	0.615309	-0.0641635	0.653066	0.94272	-0.100646	0.482118	0.817909	-0.245919	0.0912238	0.207039	-0.212835	0.142785	0.824782
ENSG00000079332.15	SAR1A	0.114318	0.273999	0.525274	-0.0393059	0.704551	0.861123	-0.114306	0.272611	0.55312	0.00642709	0.950647	0.973258	-0.0024044	0.981457	0.988541	-0.0552147	0.593047	0.928361	0.0800338	0.442272	0.796296	0.160177	0.126863	0.25566	0.0748866	0.469999	0.918579
ENSG00000079335.20	CDC14A	-0.239037	0.0746049	0.25681	-0.0956722	0.470213	0.708327	-0.172416	0.192578	0.464273	-0.0108414	0.934041	0.964187	0.250452	0.0607385	0.176374	-0.0134472	0.917696	0.988773	-0.205921	0.122262	0.529501	0.115427	0.384769	0.536962	0.150719	0.251522	0.87813
ENSG00000079337.16	RAPGEF3	0.346974	0.0132355	0.0971677	0.292557	0.0354057	0.167815	0.0155784	0.909922	0.964048	0.112166	0.409965	0.599534	-0.0304667	0.823105	0.891793	-0.0604023	0.659686	0.943231	0.166942	0.221912	0.641987	0.0022376	0.986953	0.991841	-0.142095	0.305527	0.887078
ENSG00000079385.22	CEACAM1	-0.141684	0.330258	0.582974	-0.0869447	0.548271	0.765678	-0.0650444	0.653945	0.83949	0.0259034	0.857636	0.922415	0.145957	0.313949	0.486695	0.16357	0.25929	0.815068	0.050233	0.728011	0.923769	0.080398	0.579263	0.705498	-0.0344319	0.812242	0.97505
ENSG00000079387.14	SENP1	-0.171362	0.275487	0.526893	-0.00812437	0.9586	0.986662	-0.0308664	0.843918	0.935739	-0.011409	0.941346	0.968451	0.290539	0.0659788	0.185258	0.320464	0.042006	0.541818	-0.0968889	0.534003	0.846748	0.259271	0.102728	0.222506	0.172884	0.271206	0.880349
ENSG00000079432.7	CIC	-8.94775e-05	0.999474	0.999742	0.0468046	0.727758	0.874036	0.0987531	0.464477	0.714971	-0.168533	0.214056	0.401981	-0.189398	0.16343	0.319385	0.0680156	0.613375	0.93443	-0.0626131	0.642144	0.89579	-0.204957	0.132556	0.26268	-0.0698914	0.604251	0.94174
ENSG00000079435.10	LIPE	0.367718	0.00456943	0.0543611	0.106992	0.388782	0.641945	0.105353	0.400893	0.668356	0.209325	0.097451	0.243498	-0.107022	0.390015	0.561004	0.11856	0.340576	0.852086	0.161683	0.198816	0.618794	-0.399957	0.00254865	0.0356062	0.0193115	0.877654	0.983992
ENSG00000079459.13	FDFT1	-0.462366	4.37005e-07	0.000113891	-0.299895	0.000440063	0.0121477	-0.0789057	0.326724	0.60353	-0.506094	6.16052e-08	1.98503e-05	-0.336871	0.000100251	0.00826348	-0.233337	0.00511964	0.230428	-0.31704	0.000214755	0.0413683	-0.278429	0.00101058	0.0257664	-0.0869852	0.280197	0.883891
ENSG00000079462.7	PAFAH1B3	-0.148492	0.528239	0.747422	-0.159945	0.504137	0.73509	0.157802	0.50969	0.745285	-0.490217	0.0429671	0.146473	-0.323888	0.180055	0.339424	-0.0365808	0.876939	0.980019	-0.260652	0.271541	0.681816	-0.179209	0.459721	0.605019	-0.0138797	0.953856	0.993607
ENSG00000079482.13	OPHN1	-0.1137	0.300402	0.553114	-0.521186	1.27942e-05	0.00116876	-0.566555	3.24006e-06	0.000231392	0.0100838	0.926051	0.960578	-0.237976	0.0301006	0.119191	-0.0856334	0.423337	0.876718	-0.0876559	0.423011	0.783917	-0.162083	0.136548	0.26763	-0.0592238	0.581178	0.935465
ENSG00000079616.13	KIF22	0.189682	0.273427	0.524707	0.314601	0.0718992	0.250989	0.512843	0.00480771	0.0490796	-0.0388301	0.822014	0.900299	0.127413	0.46113	0.624099	0.0512422	0.76893	0.960894	0.0356452	0.836221	0.957394	-0.117573	0.503435	0.642956	0.224531	0.204836	0.864266
ENSG00000079691.18	CARMIL1	0.0610277	0.420706	0.662562	-0.0468411	0.536592	0.757081	-0.0422566	0.577962	0.792658	0.0525491	0.48746	0.667243	0.105348	0.167352	0.324061	0.161579	0.0365702	0.520227	0.0728851	0.336698	0.731795	0.100201	0.189615	0.333666	0.154465	0.0457064	0.70622
ENSG00000079739.17	PGM1	-0.226628	0.00537877	0.0593171	-0.262405	0.00142271	0.0247058	-0.283842	0.000629719	0.0119229	-0.257518	0.00174036	0.0228126	-0.160128	0.0439573	0.145691	-0.0344147	0.657767	0.942869	-0.100792	0.200177	0.620465	-0.0833841	0.288174	0.441475	0.101392	0.19601	0.859329
ENSG00000079785.15	DDX1	-0.00828859	0.936959	0.974419	-0.0607835	0.563328	0.77679	-0.233357	0.0302113	0.162737	0.00920186	0.92997	0.962292	0.185889	0.0808678	0.208699	-0.0337343	0.747291	0.95856	0.0346968	0.740618	0.927598	0.181972	0.0879639	0.20248	0.0482342	0.645822	0.947289
ENSG00000079805.17	DNM2	-0.0444548	0.742432	0.880901	-0.00585558	0.965394	0.989359	-0.035527	0.792677	0.91511	-0.113141	0.403961	0.594059	-0.137966	0.30965	0.482366	-0.0196097	0.884523	0.982093	-0.0319322	0.813209	0.948369	-0.167762	0.218079	0.366781	-0.107098	0.429436	0.910348
ENSG00000079819.19	EPB41L2	0.0781785	0.752589	0.886555	-0.172857	0.492912	0.727649	0.155661	0.555221	0.776545	-0.122034	0.625535	0.770295	-0.0766303	0.757312	0.849167	0.326872	0.202731	0.778518	-0.0299456	0.904123	0.976468	0.013788	0.957052	0.97493	0.133058	0.616325	0.945099
ENSG00000079841.18	RIMS1	-0.135535	0.386184	0.632762	-0.160675	0.310536	0.571892	-0.055371	0.724808	0.880944	-0.0110296	0.9429	0.969486	0.051803	0.739161	0.836652	-0.105047	0.498837	0.900151	-0.111248	0.47558	0.814828	0.00238914	0.987753	0.992344	-0.0717201	0.648248	0.947289
ENSG00000079950.14	STX7	0.112178	0.389413	0.635881	-0.00531353	0.967315	0.989746	-0.0692889	0.592889	0.801438	0.225141	0.0866376	0.225956	0.342438	0.0104597	0.070082	0.0553791	0.667436	0.945561	0.137575	0.29127	0.698738	0.236724	0.0729018	0.181024	0.126345	0.330468	0.889267
ENSG00000079974.17	RABL2B	0.233627	0.0437223	0.191367	0.181705	0.113092	0.326257	0.132954	0.243644	0.522413	0.305308	0.00932128	0.0587797	0.134432	0.238213	0.4078	0.0954263	0.400318	0.872603	0.183701	0.109859	0.51142	0.0662254	0.559885	0.689191	0.000652798	0.995398	0.998673
ENSG00000079999.14	KEAP1	-0.362375	0.0204888	0.124606	-0.143253	0.34593	0.60513	-0.0932121	0.539594	0.766596	-0.543943	0.00075257	0.0145955	-0.462647	0.00353779	0.0432502	-0.0495845	0.743329	0.95773	-0.315749	0.0417187	0.391356	-0.421163	0.00761704	0.0546707	-0.0299851	0.843323	0.979329
ENSG00000080007.8	DDX43	0.278299	0.491715	0.721801	-0.214427	0.573653	0.783891	0.345515	0.388876	0.657288	0.403824	0.304879	0.501166	0.012535	0.9739	0.984735	0.523463	0.171087	0.756819	0.0943811	0.814409	0.948824	0.136867	0.716922	0.810804	0.303675	0.44424	0.912476
ENSG00000080031.10	PTPRH	-0.294604	0.0686499	0.245518	0.0836524	0.601791	0.800971	0.387364	0.0187255	0.119587	-0.284318	0.0774523	0.210458	-0.0678684	0.672548	0.790116	-0.121589	0.451084	0.884695	-0.105436	0.505192	0.831822	-0.142074	0.384888	0.537001	-0.174646	0.288655	0.883891
ENSG00000080189.15	SLC35C2	0.188379	0.0894662	0.285156	0.220229	0.0475215	0.198814	0.0469064	0.667577	0.847063	0.00183353	0.986602	0.992952	-0.0587764	0.590544	0.728532	-0.10517	0.336654	0.851524	0.099814	0.363081	0.745808	-0.104153	0.343375	0.497042	-0.133519	0.225492	0.871747
ENSG00000080200.10	CRYBG3	-0.0244287	0.870495	0.944471	-0.0104829	0.944362	0.98026	-0.153639	0.308454	0.587722	0.105501	0.481232	0.662091	0.317334	0.038247	0.134996	0.200277	0.183065	0.765796	-0.00515852	0.972515	0.992835	0.316127	0.0395262	0.127153	0.158666	0.291559	0.883891
ENSG00000080293.10	SCTR	0.228303	0.370529	0.618287	-0.362076	0.131134	0.354836	-0.873245	0.000462937	0.00947329	0.161655	0.52473	0.693936	-0.282953	0.23043	0.399162	-0.595547	0.0109287	0.328504	0.276074	0.277292	0.686528	-0.419219	0.0872616	0.201439	-0.904045	0.000334331	0.088433
ENSG00000080298.15	RFX3	0.0962749	0.543219	0.757847	0.0827459	0.600142	0.799918	0.00728846	0.962994	0.986132	0.247474	0.121041	0.279528	0.378312	0.0196476	0.0949153	0.092632	0.555429	0.917877	0.0238484	0.87999	0.969549	0.319882	0.0471028	0.140036	0.106258	0.499991	0.92429
ENSG00000080345.18	RIF1	0.162071	0.418361	0.660566	0.126462	0.527344	0.750408	0.00641882	0.974223	0.990805	0.241292	0.228945	0.417853	0.488319	0.0175047	0.0894774	0.113413	0.56728	0.92046	0.127667	0.523101	0.840986	0.50179	0.0149732	0.0761169	0.143628	0.470386	0.918672
ENSG00000080371.6	RAB21	-0.161744	0.204476	0.450431	-0.0842819	0.505599	0.736134	-0.163141	0.20028	0.472616	0.0294814	0.814828	0.895723	0.149589	0.237757	0.407419	0.0598401	0.633281	0.938519	-0.0698582	0.580379	0.867225	0.113088	0.373167	0.526954	0.0934823	0.458653	0.916169
ENSG00000080493.17	SLC4A4	-0.103937	0.521216	0.742822	-0.128113	0.432658	0.677811	-0.128684	0.429072	0.688444	-0.0790444	0.624814	0.76981	0.160969	0.323131	0.496147	-0.460808	0.00638928	0.258518	-0.0771939	0.633396	0.891967	0.202562	0.21649	0.365042	-0.113475	0.485124	0.920431
ENSG00000080503.24	SMARCA2	-0.171837	0.00535192	0.0592052	-0.310905	3.01939e-06	0.000405377	-0.141189	0.0206195	0.127058	-0.150733	0.0136788	0.0739521	-0.0744181	0.212483	0.378416	-0.0423406	0.475813	0.891583	-0.087469	0.144125	0.559846	-0.153318	0.0123154	0.068741	0.0013118	0.982348	0.997303
ENSG00000080546.13	SESN1	0.0139419	0.923038	0.968392	-0.0210724	0.883896	0.95474	-0.230557	0.11198	0.344951	0.120257	0.404795	0.594792	0.285806	0.0507268	0.158271	-0.0997126	0.483741	0.895524	-0.011834	0.934616	0.982838	0.297845	0.0431722	0.133478	-0.0632124	0.658404	0.948195
ENSG00000080561.13	MID2	-0.426107	0.000319358	0.0112295	-0.442451	0.000176588	0.00660291	-0.364156	0.00165772	0.023726	-0.176879	0.111401	0.265321	-0.031013	0.775083	0.860369	0.190838	0.0825227	0.651433	-0.208312	0.0625619	0.432622	-0.168361	0.128376	0.25756	0.166218	0.131196	0.819221
ENSG00000080572.13	PIH1D3	0.211723	0.340131	0.592229	-0.00800746	0.970813	0.99097	-0.0668622	0.756184	0.896972	0.336476	0.12892	0.29094	0.416577	0.0582737	0.172196	0.0278721	0.895615	0.9838	0.236521	0.284591	0.693515	0.363743	0.10008	0.218696	0.0296037	0.890649	0.984971
ENSG00000080603.17	SRCAP	0.253496	0.117555	0.33142	0.345537	0.0343433	0.164429	0.463444	0.0049733	0.0503248	0.0160781	0.92045	0.95729	0.128566	0.42378	0.591217	0.0162701	0.918415	0.989035	-0.19744	0.228662	0.648878	-0.00828037	0.959648	0.976565	-0.284408	0.0873421	0.779787
ENSG00000080608.10	PUM3	0.21277	0.113222	0.323863	0.123109	0.35373	0.611427	-0.0486003	0.711714	0.873597	0.253722	0.0594592	0.178781	0.28165	0.03659	0.131959	0.0338844	0.795233	0.9648	0.305759	0.0243704	0.336126	0.268437	0.047216	0.14018	0.0845793	0.520026	0.9253
ENSG00000080802.18	CNOT4	-0.244954	0.153739	0.384772	-0.244707	0.152909	0.385804	-0.223568	0.192945	0.464653	0.0707367	0.674801	0.806394	0.0276703	0.869506	0.922276	0.248079	0.144226	0.731302	-0.0801295	0.635866	0.892979	0.148082	0.382814	0.535675	0.124583	0.463196	0.917426
ENSG00000080815.19	PSEN1	-0.153016	0.0748117	0.257203	-0.0748473	0.376973	0.63127	-0.123223	0.149036	0.402501	-0.109834	0.19694	0.381107	-0.0323153	0.701715	0.810995	0.0705438	0.403652	0.872603	-0.0447116	0.596715	0.875154	0.0175173	0.835783	0.895456	0.102297	0.228759	0.872784
ENSG00000080819.9	CPOX	-0.155146	0.334481	0.587014	-0.341202	0.0368881	0.172613	-0.0847247	0.59682	0.803712	-0.197674	0.219693	0.407388	-0.371636	0.0232471	0.10417	-0.2478	0.122795	0.708543	-0.181209	0.260388	0.671018	-0.31218	0.0564172	0.155204	-0.0838146	0.599509	0.941064
ENSG00000080822.17	CLDND1	0.155464	0.343059	0.59494	0.301169	0.0698055	0.246685	0.089806	0.579181	0.793402	0.413204	0.0136608	0.0739007	0.514733	0.00257441	0.0375769	-0.00647102	0.967962	0.995142	0.168859	0.302944	0.709218	0.502199	0.00336777	0.0396714	-0.00631101	0.968937	0.995509
ENSG00000080823.23	MOK	0.189545	0.012794	0.0953071	0.263113	0.000751195	0.0164965	0.230381	0.00280223	0.0338984	0.17739	0.0193342	0.0898149	0.121824	0.102475	0.24101	0.112744	0.129453	0.716661	0.0393116	0.594766	0.874506	0.0799284	0.281585	0.434771	-0.0564198	0.445979	0.912485
ENSG00000080824.19	HSP90AA1	-0.129772	0.322357	0.575813	-0.0584975	0.653956	0.832692	0.0552457	0.671887	0.850307	-0.0660772	0.612583	0.761571	0.244816	0.0652205	0.183991	-0.0593671	0.649034	0.94236	0.0100014	0.938852	0.984513	0.142146	0.278773	0.431899	0.066739	0.609044	0.942579
ENSG00000080839.12	RBL1	-0.053706	0.780688	0.901854	-0.156852	0.429954	0.67539	-0.472953	0.0180123	0.116689	0.183986	0.33291	0.527666	0.240419	0.216577	0.383402	0.00903824	0.961164	0.994778	0.022594	0.905886	0.977003	0.271386	0.171177	0.310533	-0.00508744	0.978552	0.99687
ENSG00000080845.17	DLGAP4	-0.0679388	0.604271	0.800893	0.102556	0.433863	0.678753	0.137171	0.299059	0.578739	0.00132407	0.991912	0.995963	-0.0565341	0.665847	0.78521	0.152402	0.247684	0.806533	-0.0145683	0.911299	0.97812	-0.167276	0.206522	0.353656	-0.0778994	0.555174	0.930956
ENSG00000080854.15	IGSF9B	-0.00885878	0.957467	0.982583	0.433009	0.0143197	0.10001	0.209266	0.237743	0.515972	-0.154058	0.357144	0.550471	0.212552	0.222105	0.389734	0.160255	0.357384	0.857648	-0.128766	0.441078	0.795847	0.2062	0.245599	0.396726	-0.152501	0.402041	0.903993
ENSG00000080947.15	CROCCP3	0.229124	0.118342	0.332793	0.308708	0.0352603	0.167397	0.255991	0.0807296	0.286884	0.00887817	0.951278	0.973639	-0.200111	0.17027	0.32728	-0.10021	0.487134	0.896288	0.0387045	0.790012	0.942928	-0.20622	0.161353	0.298524	-0.276001	0.0634685	0.744765
ENSG00000080986.13	NDC80	0.0918161	0.852088	0.93642	0.105791	0.811297	0.919415	1.25879	0.00680859	0.0615689	0.488519	0.295978	0.492196	-0.0495867	0.911757	0.94836	0.966012	0.0347661	0.508354	0.335908	0.483829	0.818716	0.606373	0.165497	0.303868	0.689951	0.150248	0.832521
ENSG00000081014.11	AP4E1	0.14843	0.326228	0.579578	0.136388	0.366628	0.622593	-0.0768186	0.60835	0.810929	0.301636	0.048264	0.157244	0.437183	0.00508773	0.0498409	0.255356	0.0895414	0.665073	0.176925	0.241903	0.659231	0.514106	0.00121711	0.0272688	0.224489	0.136493	0.821233
ENSG00000081019.13	RSBN1	-0.0650125	0.672055	0.841371	-0.00230187	0.988042	0.996468	-0.0356332	0.815047	0.925014	0.0921541	0.546358	0.710907	0.389294	0.0133595	0.0789584	0.0935051	0.536617	0.912378	0.021046	0.890554	0.972122	0.318739	0.0419998	0.131299	0.227908	0.137246	0.821233
ENSG00000081026.19	MAGI3	-0.136989	0.165554	0.40058	-0.279838	0.00587687	0.0589417	-0.316046	0.0020923	0.0276508	0.0614712	0.529095	0.697619	0.0034675	0.971566	0.983127	0.0307212	0.751728	0.959787	0.0360566	0.711932	0.919629	0.0500797	0.608182	0.728453	0.0188393	0.846658	0.979724
ENSG00000081041.9	CXCL2	2.20419	3.28074e-12	2.64279e-09	2.17341	2.23274e-12	4.39646e-09	2.2764	6.30869e-13	1.24225e-09	2.33377	5.40621e-13	3.99203e-10	2.19782	1.57856e-12	1.55418e-09	1.33257	7.03576e-07	0.000346355	1.8418	5.90384e-10	6.53924e-07	1.29855	1.21016e-06	0.000932458	0.903092	0.000395543	0.0965754
ENSG00000081052.13	COL4A4	0.212046	0.404292	0.648814	0.107226	0.675595	0.84527	0.21319	0.410735	0.674986	-0.205772	0.428954	0.61614	-0.433866	0.104797	0.244113	0.380273	0.132933	0.721199	-0.0125276	0.960812	0.99072	0.0953444	0.71496	0.809618	0.352092	0.176088	0.849335
ENSG00000081059.20	TCF7	-0.0133543	0.939683	0.975419	-0.00057721	0.997409	0.99876	0.3946	0.0325302	0.170496	0.0832248	0.636842	0.779167	-0.0189884	0.914207	0.950184	0.348932	0.056068	0.591887	-0.0594005	0.736781	0.926165	-0.0900799	0.612597	0.732059	0.156897	0.390247	0.901562
ENSG00000081087.15	OSTM1	0.192124	0.149085	0.378028	0.138605	0.296895	0.557784	0.0430184	0.7439	0.889753	0.125482	0.342662	0.536975	0.354764	0.009249	0.0661998	0.0521393	0.690265	0.949315	0.112581	0.395004	0.767733	0.237675	0.0777396	0.187826	0.142441	0.281042	0.883891
ENSG00000081148.12	IMPG2	0.834803	0.0116296	0.0909532	0.172246	0.551367	0.768228	0.284425	0.350124	0.623892	1.0113	0.00211949	0.02526	0.240849	0.399303	0.568938	0.554169	0.0596527	0.596259	0.84229	0.0108715	0.252841	0.237643	0.419194	0.568832	0.510359	0.0923749	0.782149
ENSG00000081154.12	PCNP	-0.00191838	0.990304	0.996037	-0.0870766	0.580579	0.78807	-0.198422	0.210622	0.483578	0.19155	0.227005	0.415816	0.227147	0.152357	0.306751	-0.0689221	0.660119	0.943231	0.133081	0.400157	0.770371	0.151116	0.339526	0.493203	0.105867	0.500569	0.92429
ENSG00000081177.18	EXD2	-0.29637	0.000268366	0.0101624	-0.300476	0.000226288	0.00772693	-0.323415	9.02388e-05	0.00288413	-0.215239	0.00620601	0.0460372	-0.0396334	0.600534	0.735723	-0.0367596	0.62711	0.937436	-0.152681	0.0479066	0.404883	-0.142529	0.0652107	0.169229	-0.0305813	0.687293	0.953259
ENSG00000081181.8	ARG2	0.448781	0.141462	0.367564	0.218543	0.450733	0.693393	-0.12167	0.677773	0.85428	0.138504	0.65248	0.790056	0.118456	0.681548	0.796627	0.41598	0.135721	0.722331	-0.0398376	0.898829	0.974373	0.296185	0.313686	0.467741	0.403235	0.15821	0.837321
ENSG00000081189.16	MEF2C	-0.303914	0.240213	0.489936	-0.147051	0.566102	0.778857	-0.120267	0.627851	0.824449	-0.0231485	0.926012	0.960578	-0.0532589	0.833171	0.898306	0.225498	0.344765	0.853853	0.0991234	0.689767	0.9104	0.427364	0.0931694	0.209597	0.0841325	0.732094	0.960392
ENSG00000081277.13	PKP1	0.0240736	0.890206	0.952399	0.279236	0.112522	0.325357	0.771363	7.96783e-05	0.0026443	-0.281589	0.113395	0.268554	-0.136421	0.438358	0.604683	-0.00687514	0.969981	0.99531	0.039836	0.819091	0.950375	-0.15468	0.382034	0.535168	0.122521	0.504242	0.92429
ENSG00000081307.12	UBA5	0.218913	0.196505	0.440009	0.147211	0.3828	0.636755	0.04343	0.79518	0.91585	0.249159	0.141782	0.309288	0.417528	0.0158414	0.0850987	0.0203922	0.902631	0.985265	0.120231	0.475461	0.814828	0.488542	0.00530215	0.0471733	0.118746	0.478433	0.920431
ENSG00000081320.11	STK17B	-0.146184	0.341114	0.593368	-0.120702	0.432469	0.677811	-0.162718	0.287383	0.567685	0.146384	0.336653	0.531507	0.33818	0.0300415	0.119184	-0.047655	0.752488	0.959941	-0.0599522	0.694252	0.911795	0.327744	0.0361378	0.120928	0.117886	0.437586	0.911973
ENSG00000081377.17	CDC14B	-0.0539606	0.600769	0.798771	-0.169568	0.103989	0.311143	-0.292838	0.00629449	0.0581931	0.00710484	0.944906	0.970254	0.0559896	0.586188	0.72579	0.00474598	0.963083	0.994778	-0.0878021	0.395503	0.767988	0.0757757	0.462856	0.607463	0.0331798	0.747148	0.96214
ENSG00000081386.12	ZNF510	-0.167386	0.297637	0.550072	-0.0725894	0.651025	0.831132	-0.186269	0.246073	0.524525	0.0291622	0.853957	0.91971	0.347758	0.0321325	0.123125	0.189361	0.230459	0.796275	-0.0249286	0.875422	0.968127	0.315732	0.052873	0.149468	0.0697828	0.660357	0.948518
ENSG00000081665.14	ZNF506	0.162086	0.45952	0.696333	0.374564	0.0904582	0.286152	0.00937259	0.965591	0.986949	0.17503	0.422316	0.610414	0.335087	0.12853	0.276567	-0.0830753	0.699866	0.952613	0.0162513	0.940839	0.984513	0.478321	0.0331693	0.114967	0.00745426	0.972627	0.996781
ENSG00000081692.12	JMJD4	-0.505827	0.156875	0.388944	-0.136451	0.691263	0.854481	0.208873	0.540025	0.766596	-0.393295	0.26016	0.452415	-0.0996959	0.769946	0.857701	-0.334628	0.330483	0.850008	-0.350249	0.317001	0.718128	-0.358901	0.314901	0.46928	-0.118788	0.731879	0.960392
ENSG00000081721.12	DUSP12	-0.311561	0.0451282	0.194684	-0.141374	0.357375	0.614774	-0.301956	0.0516339	0.223293	-0.353743	0.0233022	0.100771	-0.458465	0.00443713	0.0472003	-0.249631	0.101005	0.679052	-0.320058	0.0394447	0.386851	-0.075862	0.62312	0.740983	-0.296322	0.0566273	0.734974
ENSG00000081760.17	AACS	-0.207045	0.0298365	0.154238	-0.144484	0.123547	0.342015	-0.0698659	0.453271	0.706497	-0.28129	0.00378444	0.0347204	-0.342953	0.000521877	0.0185345	-0.0602508	0.516118	0.906271	-0.202796	0.0330518	0.3666	-0.292176	0.00272626	0.0364699	0.00480263	0.95874	0.994405
ENSG00000081791.9	KIAA0141	0.108054	0.104554	0.30985	0.0956864	0.148602	0.379964	0.0258753	0.69353	0.864072	0.060768	0.356662	0.550005	-0.0635784	0.334481	0.50768	0.0132195	0.840022	0.972896	0.0461938	0.482896	0.818338	0.0527258	0.423636	0.573149	-0.00696791	0.915485	0.98808
ENSG00000081803.16	CADPS2	-0.105268	0.329037	0.582036	-0.22093	0.044708	0.192871	-0.371476	0.00109091	0.0177138	-0.0464573	0.664618	0.79902	0.165896	0.125622	0.27216	-0.0561283	0.598334	0.930718	-0.0326459	0.760683	0.933919	0.102897	0.341425	0.495029	0.0291972	0.784694	0.96843
ENSG00000081818.4	PCDHB4	-0.0858774	0.601162	0.798996	0.111365	0.491991	0.726965	0.467464	0.00590876	0.0556921	-0.00730268	0.964005	0.981008	-0.0133605	0.9346	0.962548	-0.0723035	0.662778	0.944875	0.148002	0.361181	0.744459	0.161807	0.325021	0.479204	0.302877	0.071304	0.765429
ENSG00000081870.11	HSPB11	0.310854	0.0918984	0.289808	0.155482	0.392775	0.645292	-0.0650471	0.717742	0.87734	0.440439	0.01825	0.0870844	0.45984	0.0137981	0.0800686	-0.0731044	0.683462	0.947457	0.218008	0.233903	0.653185	0.36212	0.0508225	0.146238	-0.00138742	0.993808	0.998673
ENSG00000081913.14	PHLPP1	-0.167377	0.00957316	0.0819197	-0.277285	4.86937e-05	0.00286694	-0.216385	0.00111933	0.0179843	-0.15077	0.0187433	0.0884133	-0.0590927	0.346062	0.519382	0.117913	0.0636672	0.605642	-0.0774688	0.217448	0.637777	-0.0208395	0.739216	0.828249	0.154228	0.016789	0.545716
ENSG00000081923.15	ATP8B1	-0.168794	0.041131	0.185618	-0.150317	0.0681142	0.243305	-0.104061	0.203086	0.475567	-0.0888635	0.274266	0.46898	0.0610495	0.451513	0.616089	0.0553483	0.494464	0.898191	-0.139831	0.0883623	0.47874	0.0670193	0.409778	0.560109	0.0730412	0.369122	0.897481
ENSG00000082014.16	SMARCD3	-0.169692	0.177887	0.416228	-0.184866	0.138221	0.364679	-0.200095	0.110784	0.343492	-0.150073	0.231351	0.420046	-0.338491	0.00822119	0.0619364	-0.170549	0.169849	0.75507	-0.154008	0.220152	0.640361	-0.374687	0.00385761	0.0413829	-0.3178	0.0131021	0.498273
ENSG00000082068.9	WDR70	0.0883301	0.330497	0.583025	-0.0713031	0.432126	0.677531	-0.0624252	0.489123	0.731949	0.103762	0.252621	0.443395	0.0294286	0.744186	0.839862	-0.0866787	0.334751	0.851524	0.0353324	0.695887	0.91237	0.121139	0.185461	0.328378	-0.000106865	0.99905	0.999914
ENSG00000082074.18	FYB1	-0.279019	0.056019	0.218864	0.0367853	0.799171	0.914128	0.217433	0.140853	0.390872	-0.0854318	0.549513	0.712911	0.230715	0.113882	0.256351	0.105146	0.470566	0.89053	-0.0882674	0.536764	0.848424	0.296321	0.0447398	0.136163	0.216764	0.141623	0.824409
ENSG00000082146.13	STRADB	0.272965	0.115491	0.327791	-0.0321276	0.850249	0.940267	-0.0566072	0.738551	0.888012	0.417338	0.0171744	0.0840092	0.261945	0.125157	0.271688	0.117683	0.48349	0.895383	0.205611	0.233339	0.652864	0.256007	0.136894	0.268069	0.0987198	0.559851	0.931721
ENSG00000082153.18	BZW1	-0.0188354	0.904419	0.959176	-0.0725076	0.644451	0.827246	-0.235506	0.137673	0.386272	0.134856	0.391068	0.581826	0.404276	0.0126414	0.0769645	0.113434	0.469347	0.890308	0.10736	0.494287	0.824857	0.353273	0.0282776	0.104774	0.180184	0.252911	0.878462
ENSG00000082196.20	C1QTNF3	0.394965	0.139239	0.364894	0.356607	0.16892	0.406629	0.0854906	0.72633	0.881459	0.680421	0.0104007	0.0630592	-0.120209	0.650866	0.776273	-0.615692	0.0173678	0.398063	0.31892	0.231007	0.650669	0.393813	0.137147	0.268239	-0.6266	0.0198514	0.565703
ENSG00000082212.13	ME2	-0.19959	0.143662	0.370325	-0.00286123	0.98312	0.99445	-0.12731	0.347079	0.621454	0.0522023	0.69777	0.821386	0.156658	0.248807	0.418764	0.096345	0.47311	0.890746	-0.04375	0.745296	0.928647	0.26175	0.0574905	0.156866	0.160532	0.235634	0.873436
ENSG00000082213.18	C5orf22	-0.0198458	0.911173	0.962777	0.0364832	0.837946	0.934029	-0.0876912	0.623886	0.821868	0.154984	0.382064	0.573419	0.307462	0.0873314	0.218384	0.158565	0.370679	0.862014	0.0538376	0.761398	0.934138	0.326448	0.071896	0.179692	0.129222	0.469046	0.918579
ENSG00000082258.13	CCNT2	0.322974	0.0457008	0.195958	0.356447	0.0281262	0.145576	0.0669931	0.671409	0.849786	0.495728	0.00274501	0.0290951	0.511746	0.00207759	0.0347612	0.178944	0.257772	0.815068	0.300203	0.0624582	0.432622	0.601392	0.000389182	0.0192617	0.0847779	0.591776	0.939345
ENSG00000082269.16	FAM135A	-0.0428267	0.834085	0.926919	0.0710008	0.728569	0.874211	-0.0956559	0.638239	0.831315	0.209666	0.304223	0.500597	0.496931	0.0177715	0.0901907	0.160038	0.428858	0.878925	-0.0276226	0.892278	0.972429	0.497115	0.0181818	0.083583	0.203074	0.318279	0.888753
ENSG00000082397.17	EPB41L3	0.161661	0.411712	0.65485	-0.342749	0.0921511	0.289454	-0.508447	0.0223154	0.133606	0.05671	0.772943	0.869874	0.129213	0.561607	0.706073	-0.0183597	0.927718	0.991528	0.132832	0.499668	0.828201	0.0430242	0.953648	0.973093	0.30561	0.136433	0.821233
ENSG00000082438.17	COBLL1	-0.157308	0.256204	0.506973	-0.178883	0.197305	0.445466	-0.136708	0.323011	0.600087	0.133282	0.332951	0.527684	0.257189	0.0649469	0.183395	0.354947	0.0119731	0.3395	-0.0474656	0.729807	0.923963	0.236392	0.090031	0.205552	0.275673	0.0488396	0.712326
ENSG00000082458.12	DLG3	-0.199269	0.00649408	0.0658959	-0.231539	0.00179725	0.0287477	-0.087664	0.218303	0.492585	-0.191618	0.00863242	0.0561638	-0.188832	0.00962507	0.0674123	-0.0364063	0.605917	0.932094	-0.128363	0.0728721	0.451868	-0.199472	0.0065488	0.0516716	-0.00835407	0.905861	0.986998
ENSG00000082482.13	KCNK2	-0.584122	0.0769686	0.261713	-0.812715	0.0184168	0.115219	-0.753547	0.0462432	0.210088	-0.168359	0.587351	0.742755	0.0170409	0.955977	0.973556	0.0227594	0.945133	0.99348	0.0530602	0.861939	0.963902	-0.370793	0.266279	0.419131	0.247634	0.461586	0.917426
ENSG00000082497.12	SERTAD4	-0.0724451	0.641888	0.822942	-0.39929	0.0127854	0.0943259	-0.39563	0.0130396	0.0946159	0.154054	0.321458	0.517475	0.196614	0.204335	0.368543	0.230721	0.134031	0.722115	-0.0719575	0.643583	0.89579	0.245079	0.116869	0.242524	0.174643	0.256608	0.878655
ENSG00000082512.15	TRAF5	0.0865159	0.602369	0.799712	-0.006057	0.969737	0.990415	-0.0523269	0.739705	0.888267	0.340862	0.0408389	0.142078	0.152069	0.340598	0.5138	-0.0854004	0.584485	0.926249	0.162721	0.325887	0.723549	0.183152	0.257453	0.409305	-0.115643	0.465206	0.917426
ENSG00000082515.18	MRPL22	-0.1467	0.190892	0.433549	-0.349867	0.00270038	0.0371554	-0.132075	0.241809	0.520859	-0.235699	0.0379729	0.135813	-0.230157	0.0417056	0.141637	-0.067629	0.542274	0.914123	-0.0850986	0.443748	0.797826	-0.317406	0.00645726	0.0512704	-0.0360509	0.747601	0.962199
ENSG00000082516.9	GEMIN5	-0.120221	0.274251	0.525492	-0.31697	0.00536594	0.0558726	0.0303012	0.780562	0.909057	-0.0906019	0.407149	0.596716	-0.155472	0.156951	0.312	0.1009	0.351258	0.856467	0.0338907	0.755469	0.932636	-0.0805484	0.462915	0.607463	0.0692101	0.525179	0.925637
ENSG00000082641.16	NFE2L1	-0.250482	0.0129372	0.0959301	-0.16249	0.100308	0.304058	0.0931453	0.342025	0.617059	-0.381427	0.000268899	0.00858532	-0.302852	0.00303372	0.0403631	-0.0831813	0.395439	0.871477	-0.13841	0.160099	0.580455	-0.378273	0.000300495	0.0175177	-0.0696288	0.476639	0.92021
ENSG00000082701.16	GSK3B	-0.130401	0.197416	0.440872	-0.182524	0.0734317	0.254221	-0.149319	0.141362	0.391564	0.000602145	0.995215	0.997354	0.0649221	0.517289	0.670867	0.149191	0.139794	0.726946	-0.0534811	0.594044	0.874099	0.031852	0.750992	0.836571	0.0962949	0.338901	0.891767
ENSG00000082781.12	ITGB5	-0.40017	0.000904347	0.0207248	-0.352248	0.00310404	0.0404187	-0.363067	0.00250857	0.0314274	-0.495314	6.35485e-05	0.00376658	-0.429311	0.000410135	0.0164289	-0.197492	0.0873541	0.660175	-0.171231	0.135387	0.547916	-0.415811	0.00062665	0.0214723	-0.15614	0.175727	0.849335
ENSG00000082805.20	ERC1	-0.277223	0.00549715	0.060099	-0.338724	0.000862417	0.0179809	-0.23407	0.0184092	0.118206	-0.222086	0.0238899	0.102182	-0.198084	0.0426762	0.143503	0.0591396	0.537636	0.912831	-0.146771	0.129715	0.539502	-0.172355	0.0773367	0.187275	0.0902468	0.350064	0.892341
ENSG00000082898.17	XPO1	-0.253903	0.133991	0.356758	-0.0782828	0.640376	0.824703	-0.22668	0.178943	0.446125	0.0530309	0.750864	0.855897	0.32766	0.0547188	0.166121	-0.0569388	0.732808	0.956385	-0.0959633	0.566524	0.861292	0.304763	0.0735852	0.181981	-0.00249788	0.988059	0.9983
ENSG00000082929.8	LINC01587	0.31476	0.335481	0.588071	0.676174	0.0810942	0.268849	0.0485265	0.900111	0.959738	0.266317	0.413377	0.602556	0.286585	0.466303	0.62828	-0.234158	0.544617	0.914696	0.392819	0.226958	0.647471	0.83237	0.0346357	0.117815	-0.344759	0.400927	0.903993
ENSG00000082996.19	RNF13	-0.182026	0.33447	0.587014	-0.152168	0.421983	0.669024	-0.300853	0.113628	0.347881	0.0444094	0.811969	0.893949	0.351955	0.0652408	0.183991	0.0615157	0.740762	0.956865	-0.0528727	0.777672	0.940186	0.371155	0.0533021	0.15013	0.0917758	0.623245	0.945364
ENSG00000083067.22	TRPM3	-0.0284817	0.952961	0.980673	0.262421	0.523702	0.748675	0.477117	0.308619	0.587722	0.311413	0.492771	0.671038	-0.186821	0.658016	0.78012	0.195027	0.674451	0.946524	0.562261	0.210625	0.630117	-0.137237	0.753171	0.837897	0.242825	0.612655	0.944548
ENSG00000083093.10	PALB2	-0.171088	0.235193	0.484791	-0.0610065	0.667701	0.841091	-0.207438	0.147071	0.400184	0.12815	0.366796	0.559581	0.189498	0.182575	0.342773	0.164404	0.240886	0.801457	0.0663539	0.640445	0.895275	0.274766	0.0572615	0.156482	0.170512	0.227594	0.872405
ENSG00000083097.14	DOPEY1	0.149005	0.362999	0.611944	0.178958	0.275706	0.535283	-0.0588921	0.717921	0.87734	0.356373	0.0324194	0.122764	0.493521	0.00376792	0.0443393	0.154021	0.344561	0.853853	0.159568	0.329709	0.726397	0.455683	0.00724366	0.0532665	0.103734	0.524592	0.925637
ENSG00000083099.11	LYRM2	0.0248725	0.853723	0.937428	-0.00170004	0.989976	0.996682	-0.0990209	0.463753	0.714415	0.0498084	0.711503	0.829945	0.224255	0.100754	0.238234	0.016534	0.901815	0.985123	0.0079636	0.952909	0.988302	0.314074	0.0236914	0.0956833	0.200699	0.139669	0.822391
ENSG00000083123.15	BCKDHB	-0.11183	0.402836	0.647474	-0.132043	0.330109	0.590094	-0.0799485	0.556432	0.77736	-0.11226	0.399627	0.590133	-0.1	0.457939	0.621409	0.00117966	0.992972	0.99844	0.0121823	0.92675	0.980851	0.200156	0.141387	0.273637	0.249937	0.0675075	0.756669
ENSG00000083168.11	KAT6A	-0.0908735	0.249514	0.499556	-0.21178	0.00908871	0.0767328	-0.0435283	0.579751	0.793635	-0.0378199	0.629502	0.773516	0.0637294	0.416744	0.584808	0.238975	0.00348053	0.196759	-0.027149	0.729028	0.923769	0.0055654	0.94338	0.966842	0.204361	0.0116682	0.471033
ENSG00000083223.18	ZCCHC6	0.0813712	0.470347	0.705017	-0.0680127	0.54533	0.763436	-0.191196	0.0931069	0.311496	0.233948	0.0412262	0.142977	0.266966	0.0204491	0.0968406	0.0520285	0.641737	0.940372	0.0930813	0.408943	0.777026	0.191523	0.0928044	0.209219	0.0558534	0.618434	0.945364
ENSG00000083290.20	ULK2	-0.367728	0.000108402	0.00568374	-0.39333	3.86762e-05	0.00246554	-0.29963	0.00116447	0.018511	-0.231906	0.0103276	0.062723	-0.28343	0.00196716	0.0338795	-0.146315	0.0960096	0.672257	-0.253061	0.00545303	0.191211	-0.165147	0.0635308	0.166528	-0.12137	0.168072	0.844487
ENSG00000083307.12	GRHL2	-0.101855	0.191679	0.434254	-0.167039	0.0346496	0.165585	-0.197826	0.0132573	0.095662	-0.124191	0.112829	0.267677	-0.085482	0.271346	0.442518	-0.0506449	0.512756	0.905163	-0.0701468	0.366222	0.747976	-0.112728	0.149195	0.283827	-0.0781408	0.314685	0.888753
ENSG00000083312.17	TNPO1	-0.161016	0.285861	0.537966	-0.081497	0.587558	0.793064	-0.181861	0.228387	0.503981	0.0184475	0.901882	0.947543	0.26817	0.0784199	0.204868	0.0779052	0.602622	0.931482	-0.0388668	0.79523	0.94371	0.251386	0.0986781	0.216836	0.122378	0.415047	0.904079
ENSG00000083444.17	PLOD1	-0.408465	0.00303298	0.0438422	-0.3442	0.0111793	0.0869327	-0.30129	0.0257651	0.146914	-0.496574	0.000412238	0.0106342	-0.333715	0.0136887	0.0797566	-0.0148593	0.909636	0.987296	-0.204875	0.122748	0.530215	-0.31006	0.021797	0.0915591	-0.00789982	0.952007	0.993267
ENSG00000083457.12	ITGAE	-0.0202638	0.878209	0.947435	0.0559974	0.671353	0.843026	-0.14155	0.285864	0.566612	-0.250156	0.0644953	0.187803	-0.123245	0.353401	0.526144	-0.233172	0.0790635	0.643777	-0.221819	0.100034	0.496731	0.0192776	0.884915	0.928318	-0.0402563	0.75948	0.965025
ENSG00000083520.15	DIS3	0.0526397	0.709335	0.863595	0.123731	0.381753	0.635809	-0.0968026	0.491205	0.733153	0.192165	0.176123	0.355251	0.520128	0.000519561	0.0185345	0.00611502	0.965098	0.994875	0.143589	0.310731	0.715722	0.455606	0.00211426	0.0331583	0.100869	0.472469	0.918958
ENSG00000083535.16	PIBF1	0.208998	0.345584	0.597098	0.21996	0.320967	0.581197	0.0481403	0.825681	0.929181	0.40652	0.0684544	0.195034	0.599497	0.00858905	0.0633273	0.276202	0.207132	0.780221	0.19421	0.379906	0.75777	0.633758	0.00580465	0.0493463	0.316381	0.151272	0.832973
ENSG00000083544.15	TDRD3	-0.0613281	0.688186	0.850906	-0.10154	0.507723	0.738028	-0.375745	0.0168219	0.111738	0.273861	0.0748314	0.20583	0.424887	0.00688072	0.0567291	-0.0295489	0.844136	0.973769	-0.00809771	0.957562	0.989369	0.311025	0.0458514	0.138131	-0.0522003	0.730514	0.959991
ENSG00000083635.8	NUFIP1	-0.202762	0.202189	0.447899	-0.0269878	0.86345	0.94531	-0.133613	0.391122	0.659072	-0.118208	0.449801	0.634865	0.213738	0.171039	0.32826	0.120022	0.428517	0.87855	0.0389241	0.802121	0.945467	0.0510848	0.747511	0.834639	0.106486	0.48952	0.921619
ENSG00000083642.19	PDS5B	-0.103241	0.493345	0.723224	-0.0757257	0.61442	0.809212	-0.384618	0.0130647	0.0946186	0.152448	0.31062	0.506292	0.426526	0.00607079	0.0540364	0.216031	0.150076	0.737545	0.0404521	0.787483	0.942267	0.35095	0.0227782	0.0939573	0.206374	0.17014	0.847083
ENSG00000083720.13	OXCT1	-0.185907	0.159606	0.392609	0.0928654	0.486319	0.721789	0.103884	0.444363	0.699876	-0.1148	0.379867	0.57138	0.150656	0.259225	0.430462	0.103464	0.44245	0.881584	-0.0297464	0.81927	0.95039	0.186699	0.166855	0.305223	0.113977	0.403007	0.903993
ENSG00000083750.12	RRAGB	0.0785295	0.430023	0.671361	-0.0983901	0.319785	0.580446	-0.176703	0.0766404	0.277641	0.0700064	0.480273	0.661395	0.105676	0.282411	0.453932	-0.162583	0.0994914	0.678163	-0.0530474	0.59418	0.874148	0.026087	0.791838	0.86607	-0.0810985	0.409717	0.903993
ENSG00000083799.17	CYLD	0.157298	0.159805	0.39266	0.104873	0.345429	0.604526	0.0957592	0.387234	0.656077	0.172093	0.124351	0.284392	0.337467	0.00349554	0.0432266	0.10666	0.334653	0.851524	0.111945	0.314622	0.717819	0.354877	0.00227279	0.0342921	0.147841	0.184043	0.855533
ENSG00000083807.10	SLC27A5	0.018689	0.907225	0.960782	-0.139138	0.370529	0.625621	0.129718	0.402034	0.669125	-0.0940838	0.55832	0.719613	-0.193851	0.213135	0.379059	-0.206239	0.184658	0.766824	-0.122063	0.449837	0.801302	-0.362222	0.0257335	0.0995982	-0.215616	0.174215	0.847083
ENSG00000083812.12	ZNF324	0.0614452	0.611378	0.805115	0.0806351	0.498501	0.731206	0.0997498	0.404039	0.670323	-0.062264	0.606309	0.757064	-0.140847	0.240431	0.410149	-0.0431204	0.716489	0.955706	0.0628886	0.602351	0.877324	-0.24769	0.0439009	0.134777	-0.124382	0.302036	0.886695
ENSG00000083814.13	ZNF671	0.215012	0.192979	0.435555	0.191284	0.235325	0.491818	-0.0359275	0.825179	0.929181	0.219059	0.18378	0.364828	-0.300586	0.0686544	0.189554	-0.254599	0.120823	0.705445	0.201445	0.221701	0.641987	-0.00699982	0.965575	0.980098	-0.166197	0.312971	0.888753
ENSG00000083817.9	ZNF416	-0.153712	0.381077	0.628285	-0.168472	0.326958	0.586977	-0.14276	0.414514	0.677239	0.0131774	0.938846	0.966817	-0.21664	0.208238	0.373049	-0.0601414	0.724633	0.956361	-0.0947776	0.585505	0.868894	0.0675825	0.693715	0.79429	-0.0725074	0.677978	0.952062
ENSG00000083828.16	ZNF586	0.277047	0.0248722	0.138673	0.255429	0.0361	0.170105	0.0513461	0.665216	0.845748	0.257325	0.0364282	0.131832	0.034181	0.774765	0.860192	-0.0311139	0.791988	0.963714	0.0670912	0.578765	0.866914	0.232186	0.057034	0.15615	-0.124181	0.299049	0.886695
ENSG00000083838.16	ZNF446	0.12669	0.400719	0.645529	0.130497	0.374471	0.629202	0.14115	0.339048	0.614567	0.0772681	0.606738	0.757465	0.0531304	0.716898	0.821179	-0.0801559	0.584975	0.926529	-0.0169885	0.910173	0.97812	-0.236813	0.117323	0.243125	-0.169035	0.259562	0.879498
ENSG00000083844.10	ZNF264	0.040172	0.720701	0.868802	0.244543	0.0328531	0.159541	0.159148	0.158963	0.416737	-0.00973747	0.930894	0.962953	-0.0710715	0.527267	0.678947	-0.0747388	0.504418	0.901756	-0.0744976	0.508339	0.833364	0.0986439	0.382133	0.535221	-0.0807523	0.473013	0.918958
ENSG00000083845.9	RPS5	-0.292168	0.0376045	0.176782	-0.216176	0.119203	0.335267	-0.126808	0.357795	0.630176	-0.48329	0.000898368	0.016017	-0.449397	0.00186078	0.0328691	-0.150087	0.276745	0.822878	-0.205459	0.138588	0.553397	-0.450362	0.00184449	0.0310723	0.0106141	0.938346	0.991436
ENSG00000083857.14	FAT1	-0.108246	0.302402	0.555296	-0.152331	0.148825	0.380313	-0.139657	0.185645	0.45486	-0.131537	0.211266	0.398474	0.0315383	0.762513	0.852463	0.177752	0.0932582	0.668895	-0.00329387	0.974816	0.993427	0.0232557	0.823736	0.886785	0.110763	0.291794	0.883891
ENSG00000083896.12	YTHDC1	0.100464	0.252693	0.502833	0.0752945	0.388929	0.642129	-0.0194886	0.822732	0.928514	0.228748	0.0111175	0.065615	0.234984	0.00912137	0.0657681	-0.0486488	0.575706	0.923322	0.0763048	0.383568	0.759762	0.136207	0.122783	0.249996	-0.0173672	0.841719	0.97898
ENSG00000083937.9	CHMP2B	-0.114857	0.441167	0.680628	0.0596947	0.689529	0.853538	-0.124862	0.402822	0.669871	0.141204	0.342323	0.536587	0.566101	0.000373126	0.0157567	0.109966	0.458049	0.885948	-0.0413081	0.780834	0.941272	0.475056	0.00244042	0.0351456	0.143167	0.336608	0.891117
ENSG00000084070.12	SMAP2	-0.0226311	0.79436	0.909115	-0.149838	0.0883605	0.282709	-0.139779	0.11173	0.344555	-0.0632579	0.467109	0.649845	-0.0488538	0.572897	0.715546	0.0341225	0.693248	0.95025	0.0349333	0.687331	0.909531	-0.0500339	0.564625	0.693436	0.106128	0.224093	0.871589
ENSG00000084072.17	PPIE	0.081141	0.341738	0.593745	-0.10468	0.219455	0.4739	-0.0167509	0.843478	0.935485	-0.0380881	0.654291	0.791491	-0.093491	0.271424	0.442518	-0.0666907	0.43148	0.879342	0.11394	0.18329	0.60681	-0.157361	0.0687008	0.17493	-0.031589	0.710076	0.957221
ENSG00000084073.9	ZMPSTE24	-0.0403087	0.806443	0.915201	-0.0238915	0.884598	0.954915	-0.238271	0.151392	0.406018	0.050599	0.757769	0.860294	0.295269	0.0770313	0.202717	0.0847941	0.604117	0.931875	0.0890836	0.587784	0.869939	0.367547	0.0294498	0.10708	0.238702	0.14901	0.831734
ENSG00000084090.13	STARD7	-0.146665	0.0475881	0.200275	-0.203356	0.00692315	0.0648135	-0.307318	9.31947e-05	0.00294928	-0.151584	0.0407381	0.141839	-0.0822047	0.259445	0.430554	0.0280811	0.697907	0.951656	-0.0758917	0.297808	0.704922	-0.0140407	0.846513	0.90275	0.132916	0.0709771	0.765288
ENSG00000084092.7	NOA1	-0.209328	0.119089	0.333998	-0.264187	0.0497446	0.203691	-0.0846036	0.524148	0.755506	-0.236907	0.0782203	0.211863	-0.225802	0.0912215	0.224034	0.00608778	0.963132	0.994778	-0.16836	0.207263	0.626383	-0.253363	0.0604717	0.16132	-0.0614444	0.643534	0.946961
ENSG00000084093.18	REST	-0.124203	0.319413	0.573287	-0.137414	0.270111	0.529419	-0.130855	0.293753	0.573415	-0.0532219	0.667617	0.800942	0.142351	0.2522	0.422367	0.0913111	0.460223	0.887012	-0.0369594	0.765571	0.935464	0.144546	0.246416	0.397518	0.0493393	0.690307	0.953889
ENSG00000084110.11	HAL	0.485046	0.116591	0.329752	0.437502	0.12505	0.344318	0.0793986	0.765133	0.901755	0.478661	0.118919	0.276536	0.311451	0.273747	0.44515	0.163068	0.527643	0.909256	0.0937458	0.767819	0.936736	0.0557409	0.851179	0.906004	-0.241167	0.382232	0.898813
ENSG00000084112.15	SSH1	-0.0630812	0.476409	0.709798	-0.0744242	0.401007	0.652226	-0.0290794	0.742759	0.889283	-0.0923469	0.298458	0.494555	-0.0616246	0.486152	0.645991	0.197458	0.0291263	0.478969	-0.00407043	0.963231	0.990953	-0.040938	0.64372	0.756348	0.0980812	0.270787	0.880349
ENSG00000084207.18	GSTP1	-0.302565	0.0187293	0.118163	-0.165671	0.188073	0.433212	-0.126343	0.313847	0.591568	-0.398833	0.00236648	0.0267297	-0.272211	0.033188	0.125353	-0.147684	0.239863	0.800725	-0.242068	0.0572699	0.422127	-0.402319	0.00217606	0.033534	-0.0645208	0.605693	0.941966
ENSG00000084234.17	APLP2	-0.22341	0.00562666	0.0607652	-0.40341	3.52514e-06	0.000456005	-0.317992	0.000145311	0.00406826	-0.27383	0.00086001	0.0157125	-0.24008	0.00308633	0.0408209	-0.201906	0.0117278	0.338397	-0.0980576	0.209438	0.628331	-0.217284	0.00696993	0.0524509	-0.0237009	0.759899	0.965025
ENSG00000084444.14	FAM234B	-0.295336	0.00432352	0.0530691	-0.313042	0.00263984	0.0367504	-0.0560944	0.572622	0.788684	-0.304476	0.00323791	0.0319109	-0.105101	0.288041	0.459755	0.0927222	0.344787	0.853853	-0.277002	0.00701388	0.211884	-0.0923798	0.355099	0.508942	0.164502	0.100255	0.788948
ENSG00000084463.8	WBP11	-0.0448725	0.6494	0.827783	-0.166474	0.0957307	0.296283	-0.0834288	0.399537	0.667235	0.0101982	0.917526	0.955207	0.0857511	0.384789	0.556082	0.190347	0.0572624	0.593537	-0.0228254	0.816885	0.949829	0.0549184	0.57783	0.704236	0.111422	0.261318	0.879498
ENSG00000084623.11	EIF3I	-0.226684	0.0245448	0.137653	-0.0986945	0.317139	0.57798	-0.188052	0.0609024	0.244347	-0.329466	0.00147133	0.0207934	-0.242913	0.0163817	0.0865324	0.0407639	0.678106	0.947422	-0.129459	0.190815	0.611947	-0.175236	0.0796978	0.190531	0.0504528	0.608478	0.942212
ENSG00000084636.18	COL16A1	0.157432	0.404816	0.649361	0.527143	0.00633139	0.061651	0.87052	2.34903e-05	0.00108978	-0.207905	0.275381	0.470254	0.0966946	0.604876	0.739073	-0.0571046	0.761061	0.960211	0.068398	0.716696	0.92065	-0.109361	0.562654	0.691714	-0.125472	0.50916	0.92429
ENSG00000084652.16	TXLNA	-0.0501729	0.582614	0.787573	-0.117373	0.200837	0.449569	-0.0328741	0.718817	0.877757	-0.167029	0.0716369	0.200434	-0.257558	0.00651205	0.0555355	-0.00834392	0.926981	0.991427	-0.120943	0.188606	0.610538	-0.32692	0.00074368	0.0230814	-0.0931123	0.310399	0.888508
ENSG00000084674.15	APOB	0.502094	0.133255	0.355547	-0.195997	0.500538	0.732409	-0.0855884	0.775759	0.906203	0.351336	0.289638	0.485341	0.359437	0.206249	0.370705	0.249232	0.386595	0.866451	0.456201	0.168724	0.591287	0.186654	0.523232	0.65951	0.186392	0.527027	0.92635
ENSG00000084676.15	NCOA1	-0.238501	0.0901175	0.286315	-0.194445	0.16469	0.401407	-0.177238	0.206325	0.478973	-0.0341237	0.804955	0.888921	0.0762494	0.581476	0.722107	0.307296	0.0298716	0.478969	-0.0726902	0.599568	0.876767	0.0869361	0.531054	0.665624	0.213013	0.128873	0.818305
ENSG00000084693.16	AGBL5	-0.12188	0.211097	0.45803	-0.0536763	0.578048	0.786983	0.0292981	0.762089	0.900153	-0.196059	0.0469404	0.154854	-0.0789836	0.413876	0.582543	0.141484	0.146161	0.733336	-0.125478	0.198035	0.617999	-0.100178	0.302774	0.456972	0.0899314	0.354952	0.893242
ENSG00000084710.14	EFR3B	0.268488	0.346296	0.597591	0.149915	0.59706	0.798339	0.354001	0.277939	0.55841	0.0047689	0.986546	0.992952	-0.135382	0.639409	0.767516	-0.175062	0.595936	0.929294	0.267154	0.345227	0.737389	0.105006	0.719813	0.813439	0.24002	0.466763	0.917426
ENSG00000084731.15	KIF3C	-0.466031	0.00380653	0.0498223	-0.271692	0.0814743	0.269382	-0.130393	0.402977	0.669877	-0.420791	0.00821322	0.0544413	-0.28855	0.0646053	0.182839	0.225038	0.145857	0.733115	-0.346133	0.027755	0.347369	-0.380536	0.0171876	0.0815289	0.0368636	0.811803	0.97478
ENSG00000084733.11	RAB10	-0.135295	0.145207	0.372467	0.0674315	0.464868	0.704937	-0.0182682	0.842586	0.935081	-0.166057	0.0752632	0.206665	0.221701	0.0191315	0.0937957	0.00332953	0.971083	0.995822	-0.0878499	0.340983	0.733451	0.202245	0.0319656	0.112579	0.143319	0.123575	0.815134
ENSG00000084754.12	HADHA	-0.0560708	0.368449	0.616529	-0.294554	1.69401e-05	0.00139634	-0.212355	0.00121931	0.0189964	-0.161005	0.0120826	0.0688733	-0.211418	0.0012485	0.027115	-0.127155	0.0447588	0.550552	0.0161598	0.794627	0.94371	-0.147494	0.0208554	0.0896811	0.0330214	0.59545	0.940347
ENSG00000084764.12	MAPRE3	0.00235448	0.981306	0.992894	-0.046392	0.643662	0.826533	0.0155174	0.877073	0.950751	0.0940841	0.35083	0.54467	-0.132074	0.191302	0.352967	0.123294	0.221722	0.790297	-0.0971049	0.336344	0.731674	-0.250454	0.0155916	0.0776217	-0.0151236	0.880299	0.983992
ENSG00000084774.14	CAD	-0.0397594	0.705783	0.861307	0.190641	0.0753625	0.258654	0.129262	0.225001	0.500441	-0.224175	0.0374574	0.134431	-0.103347	0.330587	0.5041	-0.073738	0.485986	0.896148	-0.112531	0.287853	0.696047	-0.0435793	0.681606	0.785756	-0.138416	0.19615	0.859329
ENSG00000085063.17	CD59	-0.0300254	0.736512	0.877531	-0.0927173	0.300576	0.561308	-0.281172	0.00260704	0.0322414	-0.0600701	0.501355	0.677676	0.0377667	0.671859	0.789672	-0.151216	0.093908	0.668895	0.0583348	0.513705	0.835405	0.0784932	0.380248	0.533382	-0.104195	0.245128	0.876927
ENSG00000085117.12	CD82	-0.222266	0.192344	0.434842	-0.133906	0.426922	0.673603	0.162552	0.337216	0.61275	-0.506972	0.00410927	0.036208	-0.460287	0.00842751	0.0624941	-0.0892416	0.596181	0.929294	-0.263263	0.123402	0.530658	-0.458335	0.00880515	0.0581459	0.0809183	0.631253	0.945364
ENSG00000085185.15	BCORL1	-0.374321	0.00324185	0.0453092	-0.42845	0.000790865	0.0170094	-0.231177	0.0610412	0.24469	-0.172235	0.157979	0.331012	-0.298972	0.0155852	0.0845103	0.0763633	0.524885	0.907874	-0.178589	0.143912	0.559793	-0.405073	0.00148618	0.0290582	-0.0111127	0.926642	0.98946
ENSG00000085224.22	ATRX	0.0272241	0.882238	0.948808	0.0352409	0.847798	0.938886	-0.143518	0.435144	0.692682	0.206727	0.262949	0.456039	0.473538	0.0126421	0.0769645	0.213189	0.247113	0.806212	0.137038	0.456681	0.804495	0.440459	0.0199539	0.0876486	0.224903	0.222894	0.871589
ENSG00000085231.14	AK6	-0.12167	0.631948	0.816162	0.0402968	0.877082	0.95138	-0.184088	0.461017	0.712677	0.0539337	0.829178	0.905124	0.330587	0.199788	0.362802	-0.087951	0.718388	0.955706	-0.0921311	0.715611	0.92054	0.31787	0.225311	0.374947	-0.0681775	0.783352	0.96843
ENSG00000085274.15	MYNN	0.325721	0.100839	0.303686	0.40918	0.0419062	0.185295	0.102386	0.596515	0.803606	0.468714	0.0191151	0.0893115	0.590238	0.00391252	0.045174	0.0301475	0.87506	0.979859	0.228967	0.245777	0.661253	0.610148	0.00316369	0.038668	0.115108	0.552138	0.930956
ENSG00000085276.19	MECOM	-0.0402925	0.687166	0.850475	-0.0892705	0.374082	0.629097	-0.0868358	0.387374	0.656236	0.0544788	0.585936	0.741756	0.108534	0.280267	0.451671	0.0650603	0.51555	0.906136	-0.0444662	0.656651	0.900017	0.124489	0.217099	0.365604	0.0977319	0.330695	0.889267
ENSG00000085365.18	SCAMP1	-0.0842999	0.669698	0.840462	-0.111195	0.57487	0.784511	-0.2664	0.180276	0.447647	0.11287	0.566477	0.726156	0.421358	0.0366855	0.132204	0.105897	0.58859	0.927251	-0.00651763	0.973619	0.992974	0.469802	0.0207941	0.0895103	0.245975	0.212944	0.867163
ENSG00000085377.14	PREP	-0.122281	0.0886887	0.283708	-0.110341	0.124468	0.343372	-0.0919412	0.200062	0.472355	-0.255932	0.000669003	0.0136906	-0.0513131	0.469998	0.63151	-0.0355637	0.615856	0.934995	-0.0899421	0.207032	0.626072	0.0501747	0.481172	0.624027	0.119403	0.0971435	0.78311
ENSG00000085382.12	HACE1	-0.207305	0.197199	0.440812	-0.0934787	0.559297	0.774394	-0.175624	0.267816	0.54876	0.0905364	0.566188	0.726052	0.22884	0.152276	0.306628	0.0476972	0.758839	0.960211	-0.128839	0.418651	0.782763	0.313883	0.0532718	0.150093	0.110891	0.479456	0.920431
ENSG00000085415.16	SEH1L	0.0905572	0.442677	0.682066	-0.00607414	0.95888	0.986662	0.0741968	0.527043	0.757892	0.122905	0.297379	0.493413	0.184352	0.120113	0.264986	-0.0338555	0.77142	0.961078	0.186657	0.116012	0.519313	0.0998192	0.400383	0.551284	0.0730185	0.533853	0.927998
ENSG00000085433.15	WDR47	-0.0221963	0.854035	0.937428	0.0100179	0.933809	0.975965	-0.118523	0.327365	0.604456	0.110814	0.358656	0.551613	0.29105	0.0186296	0.0923768	0.185423	0.125426	0.709492	0.112523	0.351797	0.740807	0.316099	0.0112638	0.0657659	0.182914	0.132098	0.819887
ENSG00000085449.15	WDFY1	0.110156	0.580039	0.785291	0.0315819	0.873728	0.949838	-0.0110892	0.955175	0.982894	0.22555	0.258307	0.450174	0.43689	0.0314697	0.122086	0.0387952	0.843562	0.973721	0.11174	0.574222	0.86527	0.491981	0.0163415	0.079313	0.147535	0.455339	0.914632
ENSG00000085465.13	OVGP1	0.175708	0.187449	0.428919	0.0959639	0.461558	0.702002	-0.343718	0.0096996	0.0780283	0.402407	0.00329251	0.0322019	0.212856	0.10449	0.24359	-0.187878	0.142378	0.729093	0.174622	0.189929	0.611208	0.250267	0.0594335	0.159612	-0.162032	0.208181	0.866696
ENSG00000085491.17	SLC25A24	-0.148041	0.423785	0.665455	-0.122136	0.50905	0.738611	-0.371088	0.0485861	0.215872	0.00474121	0.979445	0.989213	0.278959	0.134536	0.283673	0.0116158	0.949479	0.994053	0.00684815	0.970332	0.992425	0.372258	0.0481173	0.141475	0.267928	0.148553	0.830858
ENSG00000085511.20	MAP3K4	-0.129149	0.0964493	0.297576	-0.188189	0.0170101	0.110177	-0.290656	0.000384472	0.0081993	-0.0150849	0.843466	0.913473	-0.00078607	0.991784	0.99459	-0.045779	0.548262	0.916122	-0.0503421	0.511235	0.834734	0.0226971	0.767148	0.847647	-0.0603399	0.431154	0.911043
[truncated: 16,310 more rows]

## Sheet: Supplementary table 4
Supplementary table 4. Differential expression of ALI treated with SARS-CoV-2 compared to mock
		SARS-CoV-2 vs Mock
		24HPI			48HPI			72HPI
ID	hgnc_symbol	logFC	PValue	FDR	logFC	PValue	FDR	logFC	PValue	FDR
[truncated: 17,722 more rows]

## Sheet: Supplementary table 5
Supplementary table 5 Differential expression of ALI treated with Highly pathogenic viruses (MERS-CoV, SARS-CoV and SARS-CoV-2) compared to H229E-CoV and HCoV-OC43
[truncated: 17,191 more rows]
